# Supplementary material for: Differential Role of Circulating microRNAs to Track Progression and Pre-Symptomatic Stage of Chronic Heart Failure: A Pilot Study
Source: Biomedicines. 2020 Dec 11;8(12):597. doi: 10.3390/biomedicines8120597 (PMC7764340; doi:10.3390/biomedicines8120597)
Supplement: Supplementary file 1 [file biomedicines-08-00597-s001.zip]

Archive with 4 entries (4 files):
- DAlessandra et al Supplementary Table S1.xlsx
- DAlessandra et al Supplementary Table S2.docx
- DAlessandra et al Supplementary table S3.docx
- DAlessandra et al Supplementary Table S4.docx
