# Supplementary material for: Differential Role of Circulating microRNAs to Track Progression and Pre-Symptomatic Stage of Chronic Heart Failure: A Pilot Study
Source: Biomedicines. 2020 Dec 11;8(12):597. doi: 10.3390/biomedicines8120597 (PMC7764340; doi:10.3390/biomedicines8120597)
Supplement: Supplementary file 1 [file biomedicines-08-00597-s001.zip › DAlessandra et al Supplementary Table S1.xlsx]

## Sheet: Class I
	Expression data of screened miRNAs (Ct)
		NYHA I 1	NYHA I 2	NYHA I 3	NYHA I 4	NYHA I 5
1	hsa-let-7a-4373169	21.6699	20.8348	21.7265	22.847	21.5411
2	hsa-let-7c-4373167	24.6308	25.7931	25.4272	24.2907	25.5547
3	hsa-let-7d-4395394	20.9291	21.2483	20.6796	21.7556	20.9233
4	hsa-let-7e-4395517	19.2085	18.8626	19.1664	21.0738	20.091
5	hsa-let-7f-4373164	Undetermined	Undetermined	Undetermined	Undetermined	24.8468
6	hsa-let-7g-4395393	21.7242	20.9021	21.8688	20.4291	21.5636
7	hsa-miR-1-4395333	26.7507	26.4092	25.2546	26.8502	27.2089
8	hsa-miR-9-4373285	27.3172	26.5561	26.9172	27.949	27.1284
9	hsa-miR-10a-4373153	24.8837	24.5445	24.2815	24.823	25.2433
10	hsa-miR-10b-4395329	24.5368	24.6557	25.8338	24.9228	24.0421
11	MammU6-4395470	25.977	21.4302	26.3573	25.2714	26.3771
12	MammU6-4395470	24.9133	21.8365	26.5889	26.0479	26.4379
13	hsa-miR-15a-4373123	Undetermined	Undetermined	Undetermined	Undetermined	25.7065
14	hsa-miR-15b-4373122	18.2693	17.743	18.5747	18.6274	18.5484
15	hsa-miR-16-4373121	14.5655	15.4583	16.0294	14.7363	18.0365
16	hsa-miR-17-4395419	15.3897	15.4652	15.9005	15.4115	16.8495
17	hsa-miR-18a-4395533	20.3251	19.9112	20.5132	19.7386	20.8828
18	hsa-miR-18b-4395328	23.8703	23.468	24.4538	23.2356	24.7622
19	hsa-miR-19a-4373099	18.4169	18.095	18.9926	19.2717	20.9567
20	hsa-miR-19b-4373098	12.9845	13.0185	13.6151	14.0272	15.8263
21	hsa-miR-20a-4373286	14.293	14.2474	14.8129	15.1086	16.8975
22	hsa-miR-20b-4373263	19.514	19.1122	19.4771	19.1722	21.1186
23	hsa-miR-21-4373090	15.3328	15.4798	15.3693	16.2022	18.204
24	hsa-miR-22-4373079	20.1926	20.4338	20.5463	21.5174	22.7405
25	hsa-miR-23a-4373074	Undetermined	Undetermined	Undetermined	23.4679	25.4788
26	hsa-miR-23b-4373073	Undetermined	Undetermined	Undetermined	Undetermined	Undetermined
27	hsa-miR-24-4373072	13.5629	13.668	13.8742	14.48	16.1386
28	hsa-miR-25-4373071	17.0042	17.3366	17.688	16.9643	18.7789
29	hsa-miR-26a-4395166	18.3733	18.3751	18.6352	18.3473	18.9734
30	hsa-miR-26b-4395167	20.2156	19.7744	20.5934	19.4305	21.3308
31	hsa-miR-27a-4373287	16.6794	16.5082	17.0077	17.4179	19.0253
32	hsa-miR-27b-4373068	19.0185	18.6179	18.9525	19.6983	20.7465
33	hsa-miR-28-3p-4395557	19.6071	19.2152	19.6652	20.2821	20.7852
34	hsa-miR-28-5p-4373067	19.9929	20.0459	20.82	21.2045	20.5507
35	MammU6-4395470	25.5251	21.0343	26.3555	25.513	27.008
36	MammU6-4395470	25.545	21.8586	26.3752	25.2948	26.6453
37	hsa-miR-29a-4395223	19.9604	19.2458	20.326	19.9033	20.9112
38	hsa-miR-29b-4373288	25.0458	25.1173	25.9165	27.2528	25.2144
39	hsa-miR-29c-4395171	21.6456	20.664	21.0784	21.3197	22.9707
40	hsa-miR-30b-4373290	16.6056	16.5293	16.903	17.7002	17.1916
41	hsa-miR-30c-4373060	16.4146	16.4317	16.8085	17.8999	16.732
42	hsa-miR-31-4395390	28.5246	27.1102	28.289	27.1853	27.0604
43	hsa-miR-32-4395220	26.7754	26.8513	27.8142	27.7994	29.9446
44	hsa-miR-33b-4395196	Undetermined	Undetermined	Undetermined	Undetermined	Undetermined
45	hsa-miR-34a-4395168	22.663	23.3383	22.8468	22.9748	23.9531
46	hsa-miR-34c-5p-4373036	Undetermined	Undetermined	31.886	30.7906	32.5969
47	hsa-miR-92a-4395169	14.4921	14.942	14.9015	14.385	16.2735
48	hsa-miR-93-4373302	17.5798	17.8903	18.074	17.6078	19.4512
49	hsa-miR-95-4373011	27.3383	26.5215	28.5545	26.9471	29.6934
50	hsa-miR-96-4373372	33.9358	Undetermined	32.3173	32.1603	35.1215
51	hsa-miR-98-4373009	Undetermined	Undetermined	Undetermined	Undetermined	24.7659
52	hsa-miR-99a-4373008	24.2478	25.3976	24.9635	26.094	25.7143
53	hsa-miR-99b-4373007	22.1045	22.0565	22.0903	22.6001	21.3845
54	hsa-miR-100-4373160	25.1803	25.7105	24.9866	25.5714	25.0578
55	hsa-miR-101-4395364	22.0682	23.4013	23.5127	23.7258	24.5781
56	hsa-miR-103-4373158	22.3285	21.0554	22.6378	21.6942	20.4332
57	hsa-miR-105-4395278	Undetermined	Undetermined	Undetermined	Undetermined	Undetermined
58	hsa-miR-106a-4395280	15.6388	14.8831	15.8126	15.3874	17.0293
59	RNU44-4373384	Undetermined	Undetermined	Undetermined	Undetermined	Undetermined
60	hsa-miR-106b-4373155	18.0349	17.3633	17.9197	17.8232	18.614
61	hsa-miR-107-4373154	Undetermined	Undetermined	Undetermined	27.1089	25.5444
62	hsa-miR-122-4395356	21.6686	20.9303	21.4261	21.7762	22.3593
63	hsa-miR-124-4373295	Undetermined	Undetermined	Undetermined	Undetermined	Undetermined
64	hsa-miR-125a-3p-4395310	28.6264	31.2788	28.8249	28.6172	29.9404
65	hsa-miR-125a-5p-4395309	23.3833	22.7708	23.4959	22.7505	22.3061
66	hsa-miR-125b-4373148	24.0505	24.3981	24.6653	23.0598	24.8295
67	hsa-miR-126-4395339	15.0647	14.796	14.9646	15.331	15.9216
68	hsa-miR-127-3p-4373147	20.7801	19.8429	19.4378	20.624	21.3967
69	hsa-miR-127-5p-4395340	Undetermined	Undetermined	32.2262	35.2718	33.153
70	hsa-miR-128-4395327	21.0627	21.2236	21.4391	21.0997	22.8996
71	hsa-miR-129-3p-4373297	Undetermined	Undetermined	30.519	Undetermined	31.8634
72	hsa-miR-129-5p-4373171	Undetermined	Undetermined	Undetermined	Undetermined	Undetermined
73	hsa-miR-130a-4373145	17.7004	18.5249	17.9213	18.897	21.103
74	hsa-miR-130b-4373144	20.9763	20.399	19.9824	22.0086	22.0158
75	hsa-miR-132-4373143	20.0195	20.0828	20.4854	20.6358	22.5606
76	hsa-miR-133a-4395357	22.5122	21.8005	20.8426	22.7442	22.2919
77	hsa-miR-133b-4395358	26.3929	25.8138	25.2927	27.5651	26.8962
78	hsa-miR-134-4373299	24.8193	24.6777	22.7562	23.9238	25.4921
79	hsa-miR-135a-4373140	26.949	27.4546	29.342	27.3019	28.2612
80	hsa-miR-135b-4395372	37.7294	33.7406	33.3351	33.613	37.018
81	hsa-miR-136-4373173	38.4524	Undetermined	35.1015	Undetermined	Undetermined
82	hsa-miR-137-4373301	Undetermined	30.3207	Undetermined	Undetermined	Undetermined
83	hsa-miR-138-4395395	27.8884	28.696	27.9389	27.6726	28.6154
84	hsa-miR-139-3p-4395424	23.2525	22.3652	22.9867	22.9948	23.673
85	hsa-miR-139-5p-4395400	20.503	19.5625	20.3581	20.6115	20.4294
86	hsa-miR-140-3p-4395345	23.1961	24.0938	24.5349	24.9665	26.7589
87	hsa-miR-140-5p-4373374	19.4421	19.5427	20.1355	19.5519	20.9674
88	hsa-miR-141-4373137	26.4649	26.7781	27.0549	26.5878	27.5496
89	hsa-miR-142-3p-4373136	17.5992	18.1864	17.6683	19.7194	17.9877
90	hsa-miR-142-5p-4395359	21.908	21.7337	22.2467	22.5494	23.0934
91	hsa-miR-143-4395360	21.6044	21.5215	22.9846	23.0248	23.8125
92	hsa-miR-145-4395389	20.2525	19.8283	20.6191	21.7356	20.6782
93	hsa-miR-146a-4373132	14.2157	14.257	14.2572	14.1648	15.8052
94	hsa-miR-146b-3p-4395472	26.8654	26.3383	27.4466	27.7922	28.8705
95	hsa-miR-146b-5p-4373178	19.4042	18.9432	19.1899	18.9296	20.0838
96	hsa-miR-147b-4395373	Undetermined	Undetermined	Undetermined	35.6907	Undetermined
97	hsa-miR-148a-4373130	20.2515	20.9533	21.3441	21.0032	23.5876
98	hsa-miR-148b-4373129	22.2303	21.8245	21.9749	22.8439	23.5142
99	hsa-miR-149-4395366	Undetermined	Undetermined	Undetermined	Undetermined	Undetermined
100	hsa-miR-150-4373127	17.9633	15.6764	18.328	16.2326	17.1667
101	hsa-miR-152-4395170	20.1762	20.1781	19.4447	20.563	21.3055
102	hsa-miR-153-4373305	32.0535	Undetermined	Undetermined	Undetermined	Undetermined
103	hsa-miR-154-4373270	29.3448	29.1184	27.6108	27.5618	29.6915
104	hsa-miR-181a-4373117	22.1593	22.9371	23.3602	23.2475	22.3394
105	hsa-miR-181c-4373115	28.1174	28.6095	29.5186	28.6095	28.877
106	hsa-miR-182-4395445	31.9994	32.9555	32.4689	31.1933	31.7271
107	RNU48-4373383	29.3763	28.468	30.8198	30.2144	26.8116
108	hsa-miR-183-4395380	30.6248	32.0075	33.1965	31.683	31.7378
109	hsa-miR-184-4373113	Undetermined	30.1847	33.1133	29.6511	31.1782
110	hsa-miR-185-4395382	20.1445	20.0604	20.4813	21.1997	22.2442
111	hsa-miR-186-4395396	18.1012	18.3474	19.042	17.9422	19.3982
112	hsa-miR-187-4373307	Undetermined	Undetermined	Undetermined	Undetermined	Undetermined
113	hsa-miR-188-3p-4395217	Undetermined	Undetermined	Undetermined	Undetermined	Undetermined
114	hsa-miR-190-4373110	28.381	28.1546	27.5283	28.1479	28.4662
115	hsa-miR-191-4395410	16.5725	16.127	16.7042	15.989	16.1696
116	hsa-miR-192-4373108	21.0749	21.471	21.987	21.2618	22.8135
117	hsa-miR-193a-3p-4395361	32.4652	34.2446	32.6353	Undetermined	Undetermined
118	hsa-miR-193a-5p-4395392	24.3093	23.6519	24.2742	24.3804	24.4398
119	hsa-miR-193b-4395478	24.9441	25.0397	24.9733	24.8175	24.8878
120	hsa-miR-194-4373106	24.7267	24.9178	24.7063	25.474	24.9649
121	hsa-miR-195-4373105	19.7561	20.3893	20.6485	20.2367	21.2664
122	hsa-miR-196b-4395326	28.0626	29.0563	28.4726	29.1462	28.4874
123	hsa-miR-197-4373102	19.3153	18.9278	19.6852	19.2853	20.5833
124	hsa-miR-198-4395384	Undetermined	Undetermined	Undetermined	Undetermined	Undetermined
125	hsa-miR-199a-5p-4373272	24.0337	24.0753	24.6371	24.3632	25.4392
126	hsa-miR-199a-3p-4395415	17.3384	17.2448	18.2811	17.6834	19.2796
127	hsa-miR-199b-5p-4373100	27.5049	26.6174	27.2014	26.6264	28.0047
128	hsa-miR-200a-4378069	Undetermined	Undetermined	Undetermined	Undetermined	Undetermined
129	hsa-miR-200b-4395362	28.0691	26.4301	27.8198	26.5948	29.1315
130	hsa-miR-200c-4395411	25.3571	24.8678	25.91	25.3728	25.1054
131	hsa-miR-202-4395474	31.2221	30.4037	33.9657	32.9027	Undetermined
132	hsa-miR-203-4373095	26.824	25.7458	27.9832	26.2406	27.8634
133	hsa-miR-204-4373094	25.9917	24.1284	25.983	25.611	25.21
134	hsa-miR-205-4373093	29.3448	29.9009	33.2819	30.4419	29.3436
135	hsa-miR-208b-4395401	Undetermined	Undetermined	Undetermined	Undetermined	Undetermined
136	hsa-miR-210-4373089	21.1988	22.8532	21.1294	22.3696	24.4739
137	hsa-miR-214-4395417	26.1335	28.4828	28.3456	28.3438	27.6704
138	hsa-miR-215-4373084	25.9861	25.3058	26.262	25.0015	25.865
139	hsa-miR-216a-4395331	Undetermined	Undetermined	Undetermined	Undetermined	Undetermined
140	hsa-miR-216b-4395437	31.1799	Undetermined	31.4026	30.675	30.7551
141	hsa-miR-217-4395448	Undetermined	Undetermined	Undetermined	Undetermined	Undetermined
142	hsa-miR-218-4373081	27.7675	28.7497	25.5066	28.1034	27.872
143	hsa-miR-219-5p-4373080	Undetermined	Undetermined	31.0321	32.3094	Undetermined
144	hsa-miR-221-4373077	17.343	17.1284	17.3205	16.9369	17.6849
145	hsa-miR-222-4395387	16.6931	16.2058	16.8174	16.2601	17.3115
146	hsa-miR-223-4395406	10.9023	10.8466	11.4554	10.2593	12.0558
147	hsa-miR-224-4395210	22.9043	22.5382	22.7712	21.5538	21.8186
148	hsa-miR-296-3p-4395212	33.4583	Undetermined	Undetermined	Undetermined	Undetermined
149	hsa-miR-296-5p-4373066	22.2247	24.6593	23.3455	22.6296	24.722
150	hsa-miR-299-3p-4373189	Undetermined	Undetermined	Undetermined	Undetermined	Undetermined
151	hsa-miR-299-5p-4373188	31.6279	31.056	29.4907	31.0933	29.2028
152	hsa-miR-301a-4373064	21.6032	21.5733	21.7767	21.3738	22.3683
153	hsa-miR-301b-4395503	25.9231	25.3982	25.8669	25.6689	26.6531
154	hsa-miR-302a-4378070	Undetermined	Undetermined	Undetermined	Undetermined	Undetermined
156	hsa-miR-302b-4378071	Undetermined	Undetermined	Undetermined	Undetermined	Undetermined
157	hsa-miR-302c-4378072	31.3911	Undetermined	Undetermined	Undetermined	Undetermined
158	hsa-miR-320-4395388	17.575	17.3235	17.1169	17.4254	19.2067
159	hsa-miR-323-3p-4395338	25.0719	24.3843	22.5319	24.0635	26.4375
160	hsa-miR-324-3p-4395272	22.1842	21.809	22.5002	22.0099	23.7874
161	hsa-miR-324-5p-4373052	20.3723	20.1789	20.5554	20.5532	21.0093
162	hsa-miR-326-4373050	26.4259	27.0245	27.0524	27.6889	29.8337
163	hsa-miR-328-4373049	17.1808	17.0307	17.1543	17.5359	18.8362
164	hsa-miR-329-4373191	29.1629	28.8575	27.2083	27.5943	28.8612
165	hsa-miR-330-3p-4373047	25.936	24.8552	26.2712	25.4127	26.9391
166	hsa-miR-330-5p-4395341	Undetermined	Undetermined	Undetermined	Undetermined	32.7091
167	hsa-miR-331-3p-4373046	19.2743	18.8903	19.4043	18.7601	18.8613
168	hsa-miR-331-5p-4395344	27.2387	27.7575	27.5544	27.1204	30.5814
169	hsa-miR-335-4373045	18.6954	19.183	19.0436	19.2851	21.7937
170	hsa-miR-337-5p-4395267	26.7023	26.5835	24.1606	25.5041	26.9087
171	hsa-miR-338-3p-4395363	27.5397	26.466	27.4654	27.6148	28.4934
172	hsa-miR-339-3p-4395295	21.9188	21.6485	22.3329	21.7179	23.5249
173	hsa-miR-339-5p-4395368	22.5422	22.4833	22.525	23.9763	22.5736
174	hsa-miR-340-4395369	20.3968	20.9789	21.1383	20.7033	22.6226
175	has-miR-155-4395459	24.6884	22.7869	24.458	23.76	23.6755
176	hsa-let-7b-4395446	19.7139	20.6938	20.5478	19.6868	20.9241
177	hsa-miR-342-3p-4395371	19.5088	17.7922	19.3449	18.1797	19.738
178	hsa-miR-342-5p-4395258	27.7749	26.9903	28.5236	27.9716	29.3762
179	hsa-miR-345-4395297	20.5812	20.0803	21.1672	21.3057	22.2376
180	hsa-miR-361-5p-4373035	21.481	21.1422	21.5842	22.0568	23.8374
181	hsa-miR-362-3p-4395228	25.3021	25.4971	25.9323	27.5372	29.3145
182	hsa-miR-362-5p-4378092	28.0749	29.6824	28.4353	30.5755	28.4657
183	hsa-miR-363-4378090	24.8287	25.5195	25.6359	26.3264	26.2936
184	hsa-miR-365-4373194	24.8082	24.2156	25.4979	24.1114	25.0825
185	hsa-miR-367-4373034	30.8672	30.2555	Undetermined	Undetermined	Undetermined
186	hsa-miR-369-3p-4373032	28.4436	27.6551	25.4034	26.3948	29.31
187	hsa-miR-369-5p-4373195	31.2905	30.0565	28.1363	28.0632	30.9999
188	hsa-miR-370-4395386	25.1925	24.841	23.0195	21.5338	22.8876
189	hsa-miR-371-3p-4395235	Undetermined	Undetermined	Undetermined	Undetermined	Undetermined
190	hsa-miR-372-4373029	38.0032	36.7823	32.991	36.2884	37.0094
191	hsa-miR-373-4378073	Undetermined	Undetermined	30.9436	Undetermined	Undetermined
192	hsa-miR-374a-4373028	19.9358	19.8816	20.4183	20.0234	20.6266
193	hsa-miR-374b-4381045	19.9029	19.8209	20.1539	19.7121	20.6012
194	hsa-miR-375-4373027	23.2481	22.1736	23.7209	21.4338	22.5588
195	hsa-miR-376a-4373026	21.7183	21.7573	20.2293	20.977	22.5213
196	hsa-miR-376b-4373196	30.2501	Undetermined	Undetermined	29.9574	30.9874
197	hsa-miR-377-4373025	Undetermined	33.1388	30.1655	30.9301	Undetermined
198	hsa-miR-379-4373349	28.359	27.3799	24.9274	25.0587	26.2876
199	hsa-miR-380-4373022	Undetermined	Undetermined	31.2387	30.7274	Undetermined
200	hsa-miR-381-4373020	29.7668	28.8597	28.5799	28.62	30.1472
201	hsa-miR-382-4373019	21.9466	21.5782	19.4612	19.9539	22.9784
202	hsa-miR-383-4373018	Undetermined	Undetermined	Undetermined	Undetermined	Undetermined
203	hsa-miR-409-5p-4395442	Undetermined	31.2584	29.1207	27.754	29.0264
204	hsa-miR-410-4378093	24.4822	23.967	21.6949	23.3252	25.6029
205	hsa-miR-411-4381013	25.4621	25.7378	24.1037	24.6646	25.2726
206	hsa-miR-422a-4395408	29.9197	31.3353	31.1996	29.967	31.2228
207	hsa-miR-423-5p-4395451	21.161	21.5449	21.5596	21.7996	23.228
208	hsa-miR-424-4373201	26.6323	26.8123	28.2359	27.6805	27.9796
209	hsa-miR-425-4380926	21.7007	21.2536	21.8997	20.96	21.3984
210	hsa-miR-429-4373203	29.1025	29.4398	29.6739	29.0117	33.1112
211	hsa-miR-431-4395173	Undetermined	Undetermined	24.514	25.9057	Undetermined
212	hsa-miR-433-4373205	27.0974	26.9478	24.3304	24.573	26.7424
213	hsa-miR-449a-4373207	35.5215	31.9487	32.9679	33.3804	Undetermined
214	hsa-miR-449b-4381011	31.0978	32.742	30.7002	35.0801	Undetermined
215	hsa-miR-450a-4395414	29.0324	28.2419	29.3263	29.7264	29.857
216	hsa-miR-450b-3p-4395319	Undetermined	Undetermined	Undetermined	Undetermined	Undetermined
217	hsa-miR-450b-5p-4395318	27.4814	28.3839	29.1587	28.1682	30.6144
218	hsa-miR-451-4373360	15.68	17.6619	17.4142	15.8944	17.2758
219	hsa-miR-452-4395440	26.1747	27.074	26.5933	27.0103	26.865
220	hsa-miR-453-4395429	Undetermined	Undetermined	Undetermined	Undetermined	Undetermined
221	hsa-miR-454-4395434	23.809	23.3442	23.6149	22.7069	23.3138
222	hsa-miR-455-3p-4395355	Undetermined	Undetermined	32.114	Undetermined	Undetermined
223	hsa-miR-455-5p-4378098	Undetermined	32.1536	31.7507	Undetermined	34.6263
224	hsa-miR-483-5p-4395449	23.2558	23.0635	23.6789	24.32	24.4368
225	hsa-miR-484-4381032	14.9975	15.7452	15.5404	15.0368	16.2046
226	hsa-miR-485-3p-4378095	25.2352	24.7479	23.5864	22.3022	24.2494
227	hsa-miR-485-5p-4373212	Undetermined	Undetermined	Undetermined	Undetermined	Undetermined
228	hsa-miR-486-3p-4395204	24.2136	25.9365	26.1937	25.3688	27.4112
229	hsa-miR-486-5p-4378096	19.7787	21.2503	21.2583	20.7521	22.6089
230	hsa-miR-487a-4378097	32.7373	33.6938	30.4787	31.5373	33.5755
231	hsa-miR-487b-4378102	27.2843	26.8581	25.6245	25.5638	27.3404
232	hsa-miR-488-4395468	Undetermined	Undetermined	Undetermined	Undetermined	Undetermined
233	hsa-miR-489-4395469	34.1934	31.9441	30.9608	Undetermined	32.116
234	hsa-miR-490-3p-4373215	Undetermined	Undetermined	Undetermined	Undetermined	Undetermined
235	hsa-miR-491-3p-4395471	32.4994	31.0167	33.4084	31.6453	35.482
236	hsa-miR-491-5p-4381053	24.4212	24.8644	25.1903	23.7897	24.4789
237	hsa-miR-493-4395475	28.639	29.5514	27.0144	27.0854	28.2418
238	hsa-miR-494-4395476	25.7206	25.1072	23.8649	23.3927	24.8876
239	hsa-miR-495-4381078	22.9468	22.2843	21.0926	20.595	22.3632
240	hsa-miR-496-4386771	30.6176	31.4724	29.4661	29.3481	32.2852
241	hsa-miR-499-3p-4395538	Undetermined	Undetermined	Undetermined	Undetermined	Undetermined
242	hsa-miR-499-5p-4381047	Undetermined	Undetermined	Undetermined	Undetermined	Undetermined
243	hsa-miR-500-4395539	28.0576	27.4902	27.8882	28.0927	28.1601
244	hsa-miR-501-3p-4395546	27.3917	26.7827	27.5863	28.3958	29.2284
245	hsa-miR-501-5p-4373226	Undetermined	Undetermined	Undetermined	Undetermined	Undetermined
246	hsa-miR-502-3p-4395194	25.2875	25.9286	26.8623	26.6392	27.8798
247	hsa-miR-502-5p-4373227	30.2165	29.0559	29.3807	29.0176	29.2993
248	hsa-miR-503-4373228	29.2561	28.0609	Undetermined	28.9635	28.9
249	hsa-miR-504-4395195	Undetermined	Undetermined	Undetermined	Undetermined	Undetermined
250	hsa-miR-505-4395200	25.5397	24.6268	25.5568	26.1121	26.2784
251	hsa-miR-507-4373232	Undetermined	Undetermined	Undetermined	Undetermined	Undetermined
252	hsa-miR-508-3p-4373233	Undetermined	Undetermined	Undetermined	Undetermined	33.1605
253	hsa-miR-508-5p-4395203	Undetermined	Undetermined	Undetermined	Undetermined	Undetermined
254	hsa-miR-509-5p-4395346	Undetermined	Undetermined	Undetermined	32.9731	Undetermined
255	hsa-miR-510-4395352	Undetermined	Undetermined	Undetermined	Undetermined	Undetermined
256	hsa-miR-512-3p-4381034	29.7837	28.7137	Undetermined	Undetermined	30.9227
257	hsa-miR-512-5p-4373238	Undetermined	33.0633	Undetermined	Undetermined	Undetermined
258	hsa-miR-513-5p-4395201	Undetermined	Undetermined	Undetermined	Undetermined	Undetermined
259	hsa-miR-515-3p-4395480	32.5748	Undetermined	33.5204	Undetermined	Undetermined
260	hsa-miR-515-5p-4373242	Undetermined	Undetermined	Undetermined	Undetermined	Undetermined
261	hsa-miR-516a-5p-4395527	Undetermined	Undetermined	Undetermined	Undetermined	Undetermined
262	hsa-miR-516b-4395172	31.9253	Undetermined	Undetermined	Undetermined	Undetermined
263	hsa-miR-517a-4395513	31.0088	29.6305	33.2144	31.6673	32.9466
264	hsa-miR-517c-4373264	31.7139	31.0384	Undetermined	Undetermined	31.6879
265	hsa-miR-518a-3p-4395508	Undetermined	Undetermined	Undetermined	Undetermined	Undetermined
266	hsa-miR-518a-5p-4395507	Undetermined	Undetermined	Undetermined	Undetermined	Undetermined
267	hsa-miR-518b-4373246	Undetermined	Undetermined	Undetermined	32.7523	33.2038
268	hsa-miR-518c-4395512	Undetermined	Undetermined	Undetermined	Undetermined	Undetermined
269	hsa-miR-518d-3p-4373248	Undetermined	Undetermined	Undetermined	33.0996	32.7021
270	hsa-miR-518d-5p-4395500	Undetermined	Undetermined	Undetermined	Undetermined	Undetermined
271	hsa-miR-518e-4395506	33.7195	31.2099	30.7964	Undetermined	Undetermined
272	hsa-miR-518f-4395499	Undetermined	29.3704	30.5911	Undetermined	Undetermined
273	hsa-miR-519a-4395526	33.9506	31.3127	33.2574	Undetermined	Undetermined
274	hsa-miR-519d-4395514	31.2549	31.9691	Undetermined	Undetermined	Undetermined
275	hsa-miR-519e-4395481	Undetermined	Undetermined	Undetermined	Undetermined	Undetermined
276	hsa-miR-520a-3p-4373268	32.7744	Undetermined	Undetermined	Undetermined	Undetermined
277	hsa-miR-520a-5p-4378085	Undetermined	Undetermined	Undetermined	Undetermined	Undetermined
278	hsa-miR-520d-5p-4395504	Undetermined	Undetermined	Undetermined	Undetermined	Undetermined
279	hsa-miR-520g-4373257	Undetermined	Undetermined	Undetermined	Undetermined	Undetermined
280	hsa-miR-521-4373259	Undetermined	Undetermined	Undetermined	Undetermined	Undetermined
281	hsa-miR-522-4395524	Undetermined	Undetermined	Undetermined	Undetermined	Undetermined
282	hsa-miR-523-4395497	Undetermined	Undetermined	Undetermined	Undetermined	Undetermined
283	hsa-miR-524-5p-4395174	Undetermined	Undetermined	Undetermined	Undetermined	Undetermined
284	hsa-miR-525-3p-4395496	Undetermined	Undetermined	Undetermined	Undetermined	Undetermined
285	hsa-miR-525-5p-4378088	Undetermined	Undetermined	Undetermined	Undetermined	Undetermined
286	hsa-miR-526b-4395493	Undetermined	Undetermined	Undetermined	Undetermined	Undetermined
287	hsa-miR-532-3p-4395466	22.7993	22.4555	23.2492	23.2622	23.4268
288	hsa-miR-532-5p-4380928	20.5617	20.7354	21.4475	21.7068	22.6893
289	hsa-miR-539-4378103	25.68	25.9615	23.5847	23.5761	24.4601
290	hsa-miR-541-4395312	Undetermined	Undetermined	31.8737	Undetermined	Undetermined
291	hsa-miR-542-3p-4378101	29.7374	29.4894	28.0878	29.5395	30.1102
292	hsa-miR-542-5p-4395351	32.4278	31.0342	33.6128	Undetermined	34.6231
293	hsa-miR-544-4395376	33.3163	Undetermined	34.5404	Undetermined	Undetermined
294	hsa-miR-545-4395378	26.5806	Undetermined	27.1289	27.5657	27.8226
295	hsa-miR-548a-3p-4380948	28.5832	28.7729	29.3664	29.0432	28.6934
296	hsa-miR-548a-5p-4395523	Undetermined	Undetermined	35.7607	33.1632	Undetermined
297	hsa-miR-548b-3p-4380951	Undetermined	Undetermined	Undetermined	Undetermined	Undetermined
298	hsa-miR-548b-5p-4395519	32.0299	Undetermined	Undetermined	Undetermined	Undetermined
299	hsa-miR-548c-3p-4380993	29.8877	31.6185	30.6012	31.3049	31.836
300	hsa-miR-548c-5p-4395540	29.0884	29.829	28.7101	30.1448	31.469
301	hsa-miR-548d-3p-4381008	29.766	28.6931	29.9695	30.8257	31.4965
302	hsa-miR-548d-5p-4395348	29.005	29.7738	28.8715	31.1455	32.0232
303	hsa-miR-551b-4380945	27.9091	26.708	27.268	27.581	29.3936
304	hsa-miR-556-3p-4395456	32.5894	31.9285	Undetermined	33.5706	Undetermined
305	hsa-miR-556-5p-4395455	Undetermined	Undetermined	Undetermined	Undetermined	Undetermined
306	hsa-miR-561-4380938	Undetermined	Undetermined	Undetermined	Undetermined	Undetermined
307	hsa-miR-570-4395458	29.3303	29.9239	31.2024	30.5391	32.4886
308	hsa-miR-574-3p-4395460	20.2923	20.2304	20.7502	20.5716	20.9426
309	hsa-miR-576-3p-4395462	24.7978	24.7446	24.5151	25.0651	26.8752
310	hsa-miR-576-5p-4395461	Undetermined	Undetermined	Undetermined	Undetermined	Undetermined
311	hsa-miR-579-4395509	24.6179	24.7631	24.8765	25.4553	26.7886
312	hsa-miR-582-3p-4395510	35.2119	30.5359	32.7419	32.8744	32.9981
313	hsa-miR-582-5p-4395175	Undetermined	Undetermined	Undetermined	33.1213	Undetermined
314	hsa-miR-589-4395520	29.8923	30.3154	30.8499	31.7119	31.6558
315	hsa-miR-590-5p-4395176	20.0539	20.3024	20.2592	21.5543	23.4118
316	hsa-miR-597-4380960	25.4127	25.782	25.1505	25.2357	25.6992
317	hsa-miR-598-4395179	22.7427	22.3433	23.1023	23.933	25.3848
318	hsa-miR-615-3p-4386777	Undetermined	Undetermined	Undetermined	Undetermined	Undetermined
319	hsa-miR-615-5p-4395464	Undetermined	Undetermined	Undetermined	Undetermined	Undetermined
320	hsa-miR-616-4395525	31.646	Undetermined	Undetermined	Undetermined	Undetermined
321	hsa-miR-618-4380996	27.8001	28.3262	Undetermined	26.4461	28.125
322	hsa-miR-624-4395541	Undetermined	Undetermined	Undetermined	Undetermined	Undetermined
323	hsa-miR-625-4395542	24.5306	25.2306	24.0273	25.4912	27.1159
324	hsa-miR-627-4380967	29.9547	31	30.627	31.4895	32.9947
325	hsa-miR-628-5p-4395544	25.7558	25.6312	26.2794	25.6083	27.9024
326	hsa-miR-629-4395547	25.0418	26.0458	25.9098	26.8114	27.8238
327	hsa-miR-636-4395199	27.4798	28.6403	28.429	28.2594	29.1403
328	hsa-miR-642-4380995	27.0551	24.9928	27.7753	26.4569	27.8836
329	hsa-miR-651-4381007	31.4167	33.2391	34.6208	32.5865	Undetermined
330	hsa-miR-652-4395463	20.4687	20.1234	20.8671	20.173	20.8542
331	hsa-miR-653-4395403	Undetermined	Undetermined	Undetermined	Undetermined	Undetermined
332	hsa-miR-654-3p-4395350	29.6391	28.93	27.3678	25.6674	27.2291
333	hsa-miR-654-5p-4381014	29.0189	27.9199	26.035	26.034	28.0634
334	hsa-miR-655-4381015	28.794	27.9101	26.3266	26.2911	28.9912
335	hsa-miR-660-4380925	19.696	20.6944	20.773	21.2982	22.1491
336	hsa-miR-671-3p-4395433	24.6638	24.1401	25.1105	24.4197	24.8461
337	hsa-miR-672-4395438	Undetermined	Undetermined	Undetermined	Undetermined	Undetermined
338	hsa-miR-674-4395193	Undetermined	Undetermined	Undetermined	Undetermined	Undetermined
339	hsa-miR-708-4395452	31.5737	29.2733	31.9641	29.9286	30.2947
340	hsa-miR-744-4395435	20.7493	20.2721	21.0334	20.8091	21.0499
341	hsa-miR-758-4395180	28.7977	30.541	27.9223	29.6778	28.3007
342	hsa-miR-871-4395465	Undetermined	Undetermined	Undetermined	Undetermined	Undetermined
343	hsa-miR-872-4395375	Undetermined	Undetermined	Undetermined	Undetermined	Undetermined
344	hsa-miR-873-4395467	Undetermined	Undetermined	Undetermined	Undetermined	Undetermined
345	hsa-miR-874-4395379	25.6851	25.8365	26.297	28.209	29.416
346	hsa-miR-875-3p-4395315	Undetermined	Undetermined	Undetermined	Undetermined	Undetermined
347	hsa-miR-876-3p-4395336	Undetermined	Undetermined	Undetermined	Undetermined	Undetermined
348	hsa-miR-876-5p-4395316	Undetermined	Undetermined	Undetermined	Undetermined	Undetermined
349	hsa-miR-885-3p-4395483	Undetermined	Undetermined	Undetermined	Undetermined	Undetermined
350	hsa-miR-885-5p-4395407	23.3596	23.0028	22.8328	23.7659	25.1856
351	hsa-miR-886-3p-4395305	26.9879	28.3173	27.5879	27.6347	28.3656
352	hsa-miR-886-5p-4395304	25.302	26.2682	26.2342	25.9829	26.9028
353	hsa-miR-887-4395485	Undetermined	Undetermined	Undetermined	Undetermined	Undetermined
354	hsa-miR-888-4395323	Undetermined	Undetermined	Undetermined	Undetermined	Undetermined
355	hsa-miR-889-4395313	26.2268	26.3998	24.299	24.9379	28.0525
356	hsa-miR-890-4395320	Undetermined	Undetermined	Undetermined	Undetermined	Undetermined
357	hsa-miR-891a-4395302	Undetermined	Undetermined	34.7778	Undetermined	Undetermined
358	hsa-miR-891b-4395321	Undetermined	Undetermined	Undetermined	Undetermined	Undetermined
359	hsa-miR-892a-4395306	Undetermined	Undetermined	Undetermined	Undetermined	Undetermined
360	hsa-miR-147-4373131	Undetermined	Undetermined	33.0996	31.9198	Undetermined
361	hsa-miR-208-4373091	Undetermined	Undetermined	Undetermined	Undetermined	Undetermined
362	hsa-miR-211-4373088	27.1972	27.2569	28.2889	30.6747	30.2062
363	hsa-miR-212-4373087	26.7006	26.2781	26.5937	27.2168	28.0163
364	hsa-miR-219-1-3p-4395206	Undetermined	Undetermined	Undetermined	Undetermined	Undetermined
365	hsa-miR-219-2-3p-4395501	Undetermined	Undetermined	Undetermined	Undetermined	Undetermined
366	hsa-miR-220-4373078	Undetermined	Undetermined	33.0345	Undetermined	34.6031
367	hsa-miR-220b-4395317	Undetermined	Undetermined	Undetermined	Undetermined	Undetermined
368	hsa-miR-220c-4395322	Undetermined	Undetermined	Undetermined	Undetermined	Undetermined
369	hsa-miR-298-4395301	Undetermined	Undetermined	Undetermined	Undetermined	Undetermined
370	hsa-miR-325-4373051	Undetermined	Undetermined	Undetermined	Undetermined	Undetermined
371	hsa-miR-346-4373038	Undetermined	Undetermined	Undetermined	Undetermined	Undetermined
372	hsa-miR-376c-4395233	22.9027	22.5868	20.8229	21.804	23.8232
373	hsa-miR-384-4373017	Undetermined	Undetermined	Undetermined	Undetermined	Undetermined
374	hsa-miR-412-4373199	Undetermined	Undetermined	Undetermined	Undetermined	Undetermined
375	hsa-miR-448-4373206	Undetermined	Undetermined	Undetermined	Undetermined	Undetermined
376	hsa-miR-492-4373217	Undetermined	Undetermined	Undetermined	Undetermined	Undetermined
377	hsa-miR-506-4373231	Undetermined	Undetermined	Undetermined	Undetermined	32.1594
378	hsa-miR-509-3-5p-4395266	Undetermined	Undetermined	Undetermined	Undetermined	Undetermined
379	hsa-miR-511-4373236	28.4393	28.1622	29.4985	29.6333	30.7928
380	hsa-miR-517b-4373244	Undetermined	Undetermined	Undetermined	Undetermined	Undetermined
381	hsa-miR-519c-3p-4373251	Undetermined	Undetermined	Undetermined	Undetermined	Undetermined
382	hsa-miR-520b-4373252	34.6956	Undetermined	Undetermined	Undetermined	Undetermined
383	hsa-miR-520e-4373255	Undetermined	Undetermined	Undetermined	Undetermined	Undetermined
384	hsa-miR-520f-4373256	Undetermined	Undetermined	Undetermined	Undetermined	33.0671
			Ct	Ct	Ct	Ct
			Ct	Ct	Ct	Ct
			Ct	Ct	Ct	Ct
			Ct	Ct	Ct	Ct
			Ct	Ct	Ct	Ct
			Ct	Ct	Ct	Ct
			Ct	Ct	Ct	Ct
			Ct	Ct	Ct	Ct
			Ct	Ct	Ct	Ct
			Ct	Ct	Ct	Ct
			Ct	Ct	Ct	Ct
			Ct	Ct	Ct	Ct
			Ct	Ct	Ct	Ct
			Ct	Ct	Ct	Ct
			Ct	Ct	Ct	Ct
			Ct	Ct	Ct	Ct
			Ct	Ct	Ct	Ct
			Ct	Ct	Ct	Ct
			Ct	Ct	Ct	Ct
			Ct	Ct	Ct	Ct
			Ct	Ct	Ct	Ct
			Ct	Ct	Ct	Ct
			Ct	Ct	Ct	Ct
			Ct	Ct	Ct	Ct
			Ct	Ct	Ct	Ct
			Ct	Ct	Ct	Ct
			Ct	Ct	Ct	Ct
			Ct	Ct	Ct	Ct
			Ct	Ct	Ct	Ct
			Ct	Ct	Ct	Ct
			Ct	Ct	Ct	Ct
			Ct	Ct	Ct	Ct
			Ct	Ct	Ct	Ct
			Ct	Ct	Ct	Ct
			Ct	Ct	Ct	Ct
			Ct	Ct	Ct	Ct
			Ct	Ct	Ct	Ct
			Ct	Ct	Ct	Ct
			Ct	Ct	Ct	Ct
			Ct	Ct	Ct	Ct
			Ct	Ct	Ct	Ct
			Ct	Ct	Ct	Ct
			Ct	Ct	Ct	Ct
			Ct	Ct	Ct	Ct
			Ct	Ct	Ct	Ct
			Ct	Ct	Ct	Ct
			Ct	Ct	Ct	Ct
			Ct	Ct	Ct	Ct
			Ct	Ct	Ct	Ct
			Ct	Ct	Ct	Ct
			Ct	Ct	Ct	Ct
			Ct	Ct	Ct	Ct
			Ct	Ct	Ct	Ct
			Ct	Ct	Ct	Ct
			Ct	Ct	Ct	Ct
			Ct	Ct	Ct	Ct
			Ct	Ct	Ct	Ct
			Ct	Ct	Ct	Ct
			Ct	Ct	Ct	Ct
			Ct	Ct	Ct	Ct
			Ct	Ct	Ct	Ct
			Ct	Ct	Ct	Ct
			Ct	Ct	Ct	Ct
			Ct	Ct	Ct	Ct
			Ct	Ct	Ct	Ct
			Ct	Ct	Ct	Ct
			Ct	Ct	Ct	Ct
			Ct	Ct	Ct	Ct
			Ct	Ct	Ct	Ct
			Ct	Ct	Ct	Ct
			Ct	Ct	Ct	Ct
			Ct	Ct	Ct	Ct
			Ct	Ct	Ct	Ct
			Ct	Ct	Ct	Ct
			Ct	Ct	Ct	Ct
			Ct	Ct	Ct	Ct
			Ct	Ct	Ct	Ct
			Ct	Ct	Ct	Ct
			Ct	Ct	Ct	Ct
			Ct	Ct	Ct	Ct
			Ct	Ct	Ct	Ct
			Ct	Ct	Ct	Ct
			Ct	Ct	Ct	Ct
			Ct	Ct	Ct	Ct
			Ct	Ct	Ct	Ct
			Ct	Ct	Ct	Ct
			Ct	Ct	Ct	Ct
			Ct	Ct	Ct	Ct
			Ct	Ct	Ct	Ct
			Ct	Ct	Ct	Ct
			Ct	Ct	Ct	Ct
			Ct	Ct	Ct	Ct
			Ct	Ct	Ct	Ct
			Ct	Ct	Ct	Ct
			Ct	Ct	Ct	Ct
			Ct	Ct	Ct	Ct
			Ct	Ct	Ct	Ct
			Ct	Ct	Ct	Ct
			Ct	Ct	Ct	Ct
			Ct	Ct	Ct	Ct
			Ct	Ct	Ct	Ct
			Ct	Ct	Ct	Ct
			Ct	Ct	Ct	Ct
			Ct	Ct	Ct	Ct
			Ct	Ct	Ct	Ct
			Ct	Ct	Ct	Ct
			Ct	Ct	Ct	Ct
			Ct	Ct	Ct	Ct
			Ct	Ct	Ct	Ct
			Ct	Ct	Ct	Ct
			Ct	Ct	Ct	Ct
			Ct	Ct	Ct	Ct
			Ct	Ct	Ct	Ct
			Ct	Ct	Ct	Ct
			Ct	Ct	Ct	Ct
			Ct	Ct	Ct	Ct
			Ct	Ct	Ct	Ct
			Ct	Ct	Ct	Ct
			Ct	Ct	Ct	Ct
			Ct	Ct	Ct	Ct
			Ct	Ct	Ct	Ct
			Ct	Ct	Ct	Ct
			Ct	Ct	Ct	Ct
			Ct	Ct	Ct	Ct
			Ct	Ct	Ct	Ct
			Ct	Ct	Ct	Ct
			Ct	Ct	Ct	Ct
			Ct	Ct	Ct	Ct
			Ct	Ct	Ct	Ct
			Ct	Ct	Ct	Ct
			Ct	Ct	Ct	Ct
			Ct	Ct	Ct	Ct
			Ct	Ct	Ct	Ct
			Ct	Ct	Ct	Ct
			Ct	Ct	Ct	Ct
			Ct	Ct	Ct	Ct
			Ct	Ct	Ct	Ct
			Ct	Ct	Ct	Ct
			Ct	Ct	Ct	Ct
			Ct	Ct	Ct	Ct
			Ct	Ct	Ct	Ct
			Ct	Ct	Ct	Ct
			Ct	Ct	Ct	Ct
			Ct	Ct	Ct	Ct
			Ct	Ct	Ct	Ct
			Ct	Ct	Ct	Ct
			Ct	Ct	Ct	Ct
			Ct	Ct	Ct	Ct
			Ct	Ct	Ct	Ct
			Ct	Ct	Ct	Ct
			Ct	Ct	Ct	Ct
			Ct	Ct	Ct	Ct
			Ct	Ct	Ct	Ct
			Ct	Ct	Ct	Ct
			Ct	Ct	Ct	Ct
			Ct	Ct	Ct	Ct
			Ct	Ct	Ct	Ct
			Ct	Ct	Ct	Ct
			Ct	Ct	Ct	Ct
			Ct	Ct	Ct	Ct
			Ct	Ct	Ct	Ct
			Ct	Ct	Ct	Ct
			Ct	Ct	Ct	Ct
			Ct	Ct	Ct	Ct
			Ct	Ct	Ct	Ct
			Ct	Ct	Ct	Ct
			Ct	Ct	Ct	Ct
			Ct	Ct	Ct	Ct
			Ct	Ct	Ct	Ct
			Ct	Ct	Ct	Ct
			Ct	Ct	Ct	Ct
			Ct	Ct	Ct	Ct
			Ct	Ct	Ct	Ct
			Ct	Ct	Ct	Ct
			Ct	Ct	Ct	Ct
			Ct	Ct	Ct	Ct
			Ct	Ct	Ct	Ct
			Ct	Ct	Ct	Ct
			Ct	Ct	Ct	Ct
			Ct	Ct	Ct	Ct
			Ct	Ct	Ct	Ct
			Ct	Ct	Ct	Ct
			Ct	Ct	Ct	Ct
			Ct	Ct	Ct	Ct
			Ct	Ct	Ct	Ct
			Ct	Ct	Ct	Ct
			Ct	Ct	Ct	Ct
			Ct	Ct	Ct	Ct
			Ct	Ct	Ct	Ct
			Ct	Ct	Ct	Ct
			Ct	Ct	Ct	Ct
			Ct	Ct	Ct	Ct
			Ct	Ct	Ct	Ct
			Ct	Ct	Ct	Ct
			Ct	Ct	Ct	Ct
			Ct	Ct	Ct	Ct
			Ct	Ct	Ct	Ct
			Ct	Ct	Ct	Ct
			Ct	Ct	Ct	Ct
			Ct	Ct	Ct	Ct
			Ct	Ct	Ct	Ct
			Ct	Ct	Ct	Ct
			Ct	Ct	Ct	Ct
			Ct	Ct	Ct	Ct
			Ct	Ct	Ct	Ct
			Ct	Ct	Ct	Ct
			Ct	Ct	Ct	Ct
			Ct	Ct	Ct	Ct
			Ct	Ct	Ct	Ct
			Ct	Ct	Ct	Ct
			Ct	Ct	Ct	Ct
			Ct	Ct	Ct	Ct
			Ct	Ct	Ct	Ct
			Ct	Ct	Ct	Ct
			Ct	Ct	Ct	Ct
			Ct	Ct	Ct	Ct
			Ct	Ct	Ct	Ct
			Ct	Ct	Ct	Ct
			Ct	Ct	Ct	Ct
			Ct	Ct	Ct	Ct
			Ct	Ct	Ct	Ct
			Ct	Ct	Ct	Ct
			Ct	Ct	Ct	Ct
			Ct	Ct	Ct	Ct
			Ct	Ct	Ct	Ct
			Ct	Ct	Ct	Ct
			Ct	Ct	Ct	Ct
			Ct	Ct	Ct	Ct
			Ct	Ct	Ct	Ct
			Ct	Ct	Ct	Ct
			Ct	Ct	Ct	Ct
			Ct	Ct	Ct	Ct
			Ct	Ct	Ct	Ct
			Ct	Ct	Ct	Ct
			Ct	Ct	Ct	Ct
			Ct	Ct	Ct	Ct
			Ct	Ct	Ct	Ct
			Ct	Ct	Ct	Ct
			Ct	Ct	Ct	Ct
			Ct	Ct	Ct	Ct
			Ct	Ct	Ct	Ct
			Ct	Ct	Ct	Ct
			Ct	Ct	Ct	Ct
			Ct	Ct	Ct	Ct
			Ct	Ct	Ct	Ct
			Ct	Ct	Ct	Ct
			Ct	Ct	Ct	Ct
			Ct	Ct	Ct	Ct
			Ct	Ct	Ct	Ct
			Ct	Ct	Ct	Ct
			Ct	Ct	Ct	Ct
			Ct	Ct	Ct	Ct
			Ct	Ct	Ct	Ct
			Ct	Ct	Ct	Ct
			Ct	Ct	Ct	Ct
			Ct	Ct	Ct	Ct
			Ct	Ct	Ct	Ct
			Ct	Ct	Ct	Ct
			Ct	Ct	Ct	Ct
			Ct	Ct	Ct	Ct
			Ct	Ct	Ct	Ct
			Ct	Ct	Ct	Ct
			Ct	Ct	Ct	Ct
			Ct	Ct	Ct	Ct
			Ct	Ct	Ct	Ct
			Ct	Ct	Ct	Ct
			Ct	Ct	Ct	Ct
			Ct	Ct	Ct	Ct
			Ct	Ct	Ct	Ct
			Ct	Ct	Ct	Ct
			Ct	Ct	Ct	Ct
			Ct	Ct	Ct	Ct
			Ct	Ct	Ct	Ct
			Ct	Ct	Ct	Ct
			Ct	Ct	Ct	Ct
			Ct	Ct	Ct	Ct
			Ct	Ct	Ct	Ct
			Ct	Ct	Ct	Ct
			Ct	Ct	Ct	Ct
			Ct	Ct	Ct	Ct
			Ct	Ct	Ct	Ct
			Ct	Ct	Ct	Ct
			Ct	Ct	Ct	Ct
			Ct	Ct	Ct	Ct
			Ct	Ct	Ct	Ct
			Ct	Ct	Ct	Ct
			Ct	Ct	Ct	Ct
			Ct	Ct	Ct	Ct
			Ct	Ct	Ct	Ct
			Ct	Ct	Ct	Ct
			Ct	Ct	Ct	Ct
			Ct	Ct	Ct	Ct
			Ct	Ct	Ct	Ct
			Ct	Ct	Ct	Ct
			Ct	Ct	Ct	Ct
			Ct	Ct	Ct	Ct
			Ct	Ct	Ct	Ct
			Ct	Ct	Ct	Ct
			Ct	Ct	Ct	Ct
			Ct	Ct	Ct	Ct
			Ct	Ct	Ct	Ct
			Ct	Ct	Ct	Ct
			Ct	Ct	Ct	Ct
			Ct	Ct	Ct	Ct
			Ct	Ct	Ct	Ct
			Ct	Ct	Ct	Ct
			Ct	Ct	Ct	Ct
			Ct	Ct	Ct	Ct
			Ct	Ct	Ct	Ct
			Ct	Ct	Ct	Ct
			Ct	Ct	Ct	Ct
			Ct	Ct	Ct	Ct
			Ct	Ct	Ct	Ct
			Ct	Ct	Ct	Ct
			Ct	Ct	Ct	Ct
			Ct	Ct	Ct	Ct
			Ct	Ct	Ct	Ct
			Ct	Ct	Ct	Ct
			Ct	Ct	Ct	Ct
			Ct	Ct	Ct	Ct
			Ct	Ct	Ct	Ct
			Ct	Ct	Ct	Ct
			Ct	Ct	Ct	Ct
			Ct	Ct	Ct	Ct
			Ct	Ct	Ct	Ct
			Ct	Ct	Ct	Ct
			Ct	Ct	Ct	Ct
			Ct	Ct	Ct	Ct
			Ct	Ct	Ct	Ct
			Ct	Ct	Ct	Ct
			Ct	Ct	Ct	Ct
			Ct	Ct	Ct	Ct
			Ct	Ct	Ct	Ct
			Ct	Ct	Ct	Ct
			Ct	Ct	Ct	Ct
			Ct	Ct	Ct	Ct
			Ct	Ct	Ct	Ct
			Ct	Ct	Ct	Ct
			Ct	Ct	Ct	Ct
			Ct	Ct	Ct	Ct
			Ct	Ct	Ct	Ct
			Ct	Ct	Ct	Ct
			Ct	Ct	Ct	Ct
			Ct	Ct	Ct	Ct
			Ct	Ct	Ct	Ct
			Ct	Ct	Ct	Ct
			Ct	Ct	Ct	Ct
			Ct	Ct	Ct	Ct
			Ct	Ct	Ct	Ct
			Ct	Ct	Ct	Ct
			Ct	Ct	Ct	Ct
			Ct	Ct	Ct	Ct
			Ct	Ct	Ct	Ct
			Ct	Ct	Ct	Ct
			Ct	Ct	Ct	Ct
			Ct	Ct	Ct	Ct
			Ct	Ct	Ct	Ct
			Ct	Ct	Ct	Ct
			Ct	Ct	Ct	Ct
			Ct	Ct	Ct	Ct
			Ct	Ct	Ct	Ct
			Ct	Ct	Ct	Ct
			Ct	Ct	Ct	Ct
			Ct	Ct	Ct	Ct
			Ct	Ct	Ct	Ct
			Ct	Ct	Ct	Ct
			Ct	Ct	Ct	Ct
			Ct	Ct	Ct	Ct
			Ct	Ct	Ct	Ct
			Ct	Ct	Ct	Ct
			Ct	Ct	Ct	Ct
			Ct	Ct	Ct	Ct
			Ct	Ct	Ct	Ct
			Ct	Ct	Ct	Ct
			Ct	Ct	Ct	Ct
			Ct	Ct	Ct	Ct
			Ct	Ct	Ct	Ct
			Ct	Ct	Ct	Ct
			Ct	Ct	Ct	Ct
			Ct	Ct	Ct	Ct
			Ct	Ct	Ct	Ct

## Sheet: class II
	Expression data of screened miRNAs (Ct)
		NYHA II 1	NYHA II 2	NYHA II 3	NYHA II 4	NYHA II 5
1	hsa-let-7a-4373169	24.8577	24.5625	24.195	23.0501	24.2483
2	hsa-let-7c-4373167	28.2086	26.533	26.0388	26.3644	26.6952
3	hsa-let-7d-4395394	25.6055	22.6144	22.3625	22.5301	23.4894
4	hsa-let-7e-4395517	23.0027	21.9649	20.7503	19.9389	21.8564
5	hsa-let-7f-4373164	Undetermined	Undetermined	Undetermined	25.9596	Undetermined
6	hsa-let-7g-4395393	25.5647	22.9513	23.224	23.2402	23.3908
7	hsa-miR-1-4395333	32.7101	29.4426	29.2767	29.9011	26.1535
8	hsa-miR-9-4373285	29.9336	Undetermined	Undetermined	28.5882	29.2633
9	hsa-miR-10a-4373153	26.2569	25.5205	25.4094	24.9519	26.0023
10	hsa-miR-10b-4395329	25.5858	25.3624	26.3105	25.0426	24.4081
11	MammU6-4395470	24.676	26.4342	26.2391	27.4393	26.2762
12	MammU6-4395470	25.8264	26.8765	27.0218	27.2368	26.3863
13	hsa-miR-15a-4373123	Undetermined	Undetermined	Undetermined	Undetermined	Undetermined
14	hsa-miR-15b-4373122	23.3597	20.4025	20.5143	20.3692	20.8349
15	hsa-miR-16-4373121	18.3706	17.4985	17.5177	17.2261	15.5576
16	hsa-miR-17-4395419	19.5409	16.9351	17.4635	18.0782	17.986
17	hsa-miR-18a-4395533	25.1086	21.7661	22.3583	21.6857	22.4562
18	hsa-miR-18b-4395328	Undetermined	26.1061	26.3285	26.287	25.9782
19	hsa-miR-19a-4373099	22.5737	21.2515	21.9553	21.3659	21.2518
20	hsa-miR-19b-4373098	16.7481	15.7007	16.3059	15.9097	15.7028
21	hsa-miR-20a-4373286	19.5082	17.3495	17.4461	17.557	16.7133
22	hsa-miR-20b-4373263	23.2494	21.2373	21.2054	22.4449	20.8097
23	hsa-miR-21-4373090	19.2298	18.0131	19.3255	18.1294	17.6894
24	hsa-miR-22-4373079	24.3591	23.0707	23.9674	23.417	23.5451
25	hsa-miR-23a-4373074	Undetermined	26.6681	26.1489	Undetermined	Undetermined
26	hsa-miR-23b-4373073	Undetermined	Undetermined	Undetermined	Undetermined	Undetermined
27	hsa-miR-24-4373072	19.7089	16.0624	16.4853	17.2701	17.9167
28	hsa-miR-25-4373071	20.0129	19.4688	19.4067	18.8082	18.837
29	hsa-miR-26a-4395166	23.3069	20.5571	19.9827	20.1468	21.6516
30	hsa-miR-26b-4395167	24.3495	21.8561	21.6996	21.702	21.483
31	hsa-miR-27a-4373287	22.4993	19.3511	19.955	19.9799	20.2727
32	hsa-miR-27b-4373068	24.733	21.4013	21.7306	21.9335	21.7013
33	hsa-miR-28-3p-4395557	24.4708	21.62	21.4861	22.7046	23.5182
34	hsa-miR-28-5p-4373067	24.8641	22.7801	22.6541	21.9101	23.4817
35	MammU6-4395470	25.3747	26.5159	26.4163	27.3628	25.8318
36	MammU6-4395470	24.9193	26.3158	25.6512	25.9835	25.7033
37	hsa-miR-29a-4395223	22.3274	20.7618	22.6458	21.9175	20.3974
38	hsa-miR-29b-4373288	27.4018	26.8287	28.14	25.6776	26.1381
39	hsa-miR-29c-4395171	23.8563	23.1172	24.0504	23.4511	23.1054
40	hsa-miR-30b-4373290	21.0757	19.2695	18.8615	18.0493	19.38
41	hsa-miR-30c-4373060	20.6664	19.3997	18.4654	18.1429	18.7117
42	hsa-miR-31-4395390	28.0374	27.5948	28.5279	27.7985	26.688
43	hsa-miR-32-4395220	32.7649	32.5848	32.2372	29.0862	28.0972
44	hsa-miR-33b-4395196	Undetermined	Undetermined	Undetermined	Undetermined	Undetermined
45	hsa-miR-34a-4395168	25.3242	25.3182	25.5848	24.5413	23.5238
46	hsa-miR-34c-5p-4373036	Undetermined	Undetermined	Undetermined	Undetermined	31.9753
47	hsa-miR-92a-4395169	17.2682	16.453	16.4084	16.9551	15.9883
48	hsa-miR-93-4373302	21.488	19.8733	19.8685	20.0582	20.2589
49	hsa-miR-95-4373011	29.0653	28.7661	29.66	29.042	27.2037
50	hsa-miR-96-4373372	35.1957	Undetermined	Undetermined	Undetermined	30.9435
51	hsa-miR-98-4373009	Undetermined	Undetermined	Undetermined	Undetermined	Undetermined
52	hsa-miR-99a-4373008	27.1595	26.4439	27.3199	25.45	24.7864
53	hsa-miR-99b-4373007	24.9409	24.4142	23.1072	22.4064	25.0767
54	hsa-miR-100-4373160	25.6139	26.8397	26.5933	25.0843	25.4231
55	hsa-miR-101-4395364	26.2429	25.6155	26.0154	24.5816	24.2
56	hsa-miR-103-4373158	26.8354	22.7623	22.5712	22.2816	24.3294
57	hsa-miR-105-4395278	Undetermined	Undetermined	Undetermined	Undetermined	Undetermined
58	hsa-miR-106a-4395280	19.7989	17.3019	17.3393	18.0456	17.9332
59	RNU44-4373384	Undetermined	Undetermined	Undetermined	Undetermined	Undetermined
60	hsa-miR-106b-4373155	21.7909	19.3305	19.9312	19.7817	18.9741
61	hsa-miR-107-4373154	Undetermined	28.5736	28.675	27.5025	Undetermined
62	hsa-miR-122-4395356	21.7917	23.3016	20.84	21.4857	18.7996
63	hsa-miR-124-4373295	31.1491	30.984	31.3328	Undetermined	30.4218
64	hsa-miR-125a-3p-4395310	32.1804	30.4839	30.2058	30.9005	30.8796
65	hsa-miR-125a-5p-4395309	27.179	25.0645	23.6951	23.767	26.7566
66	hsa-miR-125b-4373148	26.0377	25.3221	25.0799	25.4864	23.8029
67	hsa-miR-126-4395339	19.0893	17.0539	17.3288	17.3622	17.9016
68	hsa-miR-127-3p-4373147	25.5201	21.6108	21.3152	23.1532	25.0475
69	hsa-miR-127-5p-4395340	Undetermined	Undetermined	Undetermined	Undetermined	Undetermined
70	hsa-miR-128-4395327	26.715	23.2566	23.4716	24.2518	24.6351
71	hsa-miR-129-3p-4373297	Undetermined	Undetermined	Undetermined	Undetermined	Undetermined
72	hsa-miR-129-5p-4373171	Undetermined	Undetermined	Undetermined	Undetermined	Undetermined
73	hsa-miR-130a-4373145	24.1645	21.0598	22.2782	22.6067	22.6522
74	hsa-miR-130b-4373144	24.9778	22.7946	24.2087	23.7142	24.3932
75	hsa-miR-132-4373143	23.8924	23.074	22.818	22.8638	23.1301
76	hsa-miR-133a-4395357	27.2854	24.4257	24.7239	26.336	24.0047
77	hsa-miR-133b-4395358	30.2014	29.8582	30.2851	30.7146	28.4512
78	hsa-miR-134-4373299	31.1579	24.9518	25.0214	26.2637	28.7143
79	hsa-miR-135a-4373140	29.5732	30.2666	29.8417	28.3902	29.9437
80	hsa-miR-135b-4395372	36.051	36.8404	36.1691	32.3675	32.0602
81	hsa-miR-136-4373173	Undetermined	Undetermined	Undetermined	Undetermined	38.6422
82	hsa-miR-137-4373301	Undetermined	Undetermined	Undetermined	Undetermined	Undetermined
83	hsa-miR-138-4395395	30.5598	28.4332	28.6534	29.1792	28.4298
84	hsa-miR-139-3p-4395424	27.2819	23.6684	23.7036	24.7269	26.3493
85	hsa-miR-139-5p-4395400	23.4054	21.6142	21.1175	22.0166	23.0105
86	hsa-miR-140-3p-4395345	27.5683	26.6831	26.3658	26.7862	26.1555
87	hsa-miR-140-5p-4373374	23.5378	21.6259	22.0787	21.7697	22.2103
88	hsa-miR-141-4373137	29.6178	28.3537	28.5979	27.7314	27.5301
89	hsa-miR-142-3p-4373136	20.4367	20.7234	21.4772	18.2656	18.8925
90	hsa-miR-142-5p-4395359	26.8089	24.0083	24.6559	24.0616	23.9738
91	hsa-miR-143-4395360	25.0291	24.3085	25.1756	24.636	23.0001
92	hsa-miR-145-4395389	23.7268	22.4304	22.635	22.4807	22.6829
93	hsa-miR-146a-4373132	19.3891	16.5385	16.9316	17.822	17.9325
94	hsa-miR-146b-3p-4395472	Undetermined	29.5965	28.6224	28.6947	30.137
95	hsa-miR-146b-5p-4373178	22.6654	20.7835	21.0501	21.2403	21.6872
96	hsa-miR-147b-4395373	Undetermined	Undetermined	Undetermined	Undetermined	Undetermined
97	hsa-miR-148a-4373130	25.076	23.2316	23.3453	23.5278	22.5936
98	hsa-miR-148b-4373129	27.7993	24.3387	25.7906	24.9195	25.854
99	hsa-miR-149-4395366	Undetermined	Undetermined	Undetermined	Undetermined	Undetermined
100	hsa-miR-150-4373127	18.3011	17.3411	17.3064	17.9398	16.8995
101	hsa-miR-152-4395170	24.4555	22.2905	23.1743	22.4961	22.8979
102	hsa-miR-153-4373305	Undetermined	34.0171	Undetermined	Undetermined	Undetermined
103	hsa-miR-154-4373270	Undetermined	29.9406	30.5799	Undetermined	Undetermined
104	hsa-miR-181a-4373117	25.7007	24.7063	24.9026	24.5079	25.2753
105	hsa-miR-181c-4373115	31.9939	30.7165	30.5904	30.0123	31.9351
106	hsa-miR-182-4395445	32.6584	32.6248	32.7881	32.2018	32.4881
107	RNU48-4373383	26.7774	29.9608	30.4469	30.9012	30.6287
108	hsa-miR-183-4395380	32.9289	32.1821	32.2659	31.9104	32.5286
109	hsa-miR-184-4373113	30.594	31.828	31.3642	29.4695	Undetermined
110	hsa-miR-185-4395382	24.22	22.584	23.1763	23.7028	22.8547
111	hsa-miR-186-4395396	22.6408	20.015	20.2692	20.0371	21.2712
112	hsa-miR-187-4373307	Undetermined	Undetermined	Undetermined	Undetermined	Undetermined
113	hsa-miR-188-3p-4395217	Undetermined	Undetermined	Undetermined	Undetermined	Undetermined
114	hsa-miR-190-4373110	29.3787	29.5835	30.749	28.0485	27.405
115	hsa-miR-191-4395410	20.8028	17.4846	17.2352	18.2148	19.41
116	hsa-miR-192-4373108	23.2972	23.1715	23.5628	22.7804	21.3266
117	hsa-miR-193a-3p-4395361	36.662	35.782	36.8497	37.5194	33.9717
118	hsa-miR-193a-5p-4395392	24.5772	25.0189	24.86	24.705	23.2672
119	hsa-miR-193b-4395478	25.3397	25.495	24.9536	24.8267	23.0324
120	hsa-miR-194-4373106	26.6215	25.5695	26.1208	24.1249	24.2817
121	hsa-miR-195-4373105	23.5058	22.9438	22.3315	22.7154	21.3479
122	hsa-miR-196b-4395326	Undetermined	30.4854	30.2831	28.9661	29.6825
123	hsa-miR-197-4373102	24.9768	21.0346	21.1465	22.864	21.844
124	hsa-miR-198-4395384	Undetermined	Undetermined	Undetermined	Undetermined	Undetermined
125	hsa-miR-199a-5p-4373272	30.0258	25.8388	26.0377	26.1778	27.3728
126	hsa-miR-199a-3p-4395415	24.4872	19.9192	20.1734	20.2037	20.6452
127	hsa-miR-199b-5p-4373100	Undetermined	28.3895	28.8725	28.3788	28.984
128	hsa-miR-200a-4378069	Undetermined	Undetermined	Undetermined	Undetermined	Undetermined
129	hsa-miR-200b-4395362	Undetermined	30.7233	29.6686	30.3502	30.4101
130	hsa-miR-200c-4395411	30.2692	28.3074	27.029	27.5339	28.7429
131	hsa-miR-202-4395474	30.9694	33.1727	Undetermined	32.7298	30.7354
132	hsa-miR-203-4373095	27.8109	28.1781	28.656	27.2414	26.7982
133	hsa-miR-204-4373094	27.297	24.6952	25.8869	26.8024	26.3277
134	hsa-miR-205-4373093	30.0888	31.2514	29.9006	31.0881	27.322
135	hsa-miR-208b-4395401	Undetermined	Undetermined	Undetermined	Undetermined	Undetermined
136	hsa-miR-210-4373089	25.7943	24.653	26.0767	24.9144	24.5253
137	hsa-miR-214-4395417	28.6616	28.8995	29.684	28.2089	26.8131
138	hsa-miR-215-4373084	28.2986	27.2479	27.6905	27.8922	25.2449
139	hsa-miR-216a-4395331	Undetermined	Undetermined	Undetermined	Undetermined	Undetermined
140	hsa-miR-216b-4395437	31.5009	32.2806	Undetermined	Undetermined	31.9637
141	hsa-miR-217-4395448	Undetermined	Undetermined	Undetermined	Undetermined	Undetermined
142	hsa-miR-218-4373081	29.0073	27.668	29.9467	27.9445	27.0313
143	hsa-miR-219-5p-4373080	Undetermined	Undetermined	Undetermined	Undetermined	Undetermined
144	hsa-miR-221-4373077	23.6059	19.2631	18.8761	20.9056	20.4228
145	hsa-miR-222-4395387	20.1502	18.4359	17.9553	18.5554	18.867
146	hsa-miR-223-4395406	16.9612	12.5171	12.254	13.7101	14.422
147	hsa-miR-224-4395210	26.7463	25.5175	24.5222	24.9426	25.9028
148	hsa-miR-296-3p-4395212	Undetermined	Undetermined	Undetermined	Undetermined	Undetermined
149	hsa-miR-296-5p-4373066	25.7273	25.1981	24.6424	24.8948	24.3823
150	hsa-miR-299-3p-4373189	Undetermined	Undetermined	Undetermined	Undetermined	Undetermined
151	hsa-miR-299-5p-4373188	Undetermined	31.6723	Undetermined	30.6178	Undetermined
152	hsa-miR-301a-4373064	26.1478	23.0892	23.2964	23.4864	24.549
153	hsa-miR-301b-4395503	30.6248	27.5664	27.7915	28.5261	30.7532
154	hsa-miR-302a-4378070	Undetermined	Undetermined	Undetermined	Undetermined	Undetermined
155	ath-miR159a-4373390	Undetermined	Undetermined	Undetermined	Undetermined	Undetermined
156	hsa-miR-302b-4378071	Undetermined	Undetermined	Undetermined	Undetermined	Undetermined
157	hsa-miR-302c-4378072	Undetermined	32.6709	Undetermined	Undetermined	31.4246
158	hsa-miR-320-4395388	20.2979	18.7908	19.371	19.9634	19.5272
159	hsa-miR-323-3p-4395338	28.1646	25.409	25.0519	26.6166	27.6942
160	hsa-miR-324-3p-4395272	25.8408	23.9273	24.0377	24.9755	24.6474
161	hsa-miR-324-5p-4373052	24.8759	21.8971	22.7539	22.1555	23.506
162	hsa-miR-326-4373050	Undetermined	30.27	30.2489	31.3988	32.6832
163	hsa-miR-328-4373049	23.2689	19.6888	18.9939	20.3278	21.717
164	hsa-miR-329-4373191	33.2917	28.4947	28.5876	30.139	34.0468
165	hsa-miR-330-3p-4373047	32.1394	27.198	27.9309	27.8467	28.6798
166	hsa-miR-330-5p-4395341	Undetermined	Undetermined	Undetermined	Undetermined	Undetermined
167	hsa-miR-331-3p-4373046	23.7923	20.3262	20.0896	20.8256	21.7605
168	hsa-miR-331-5p-4395344	Undetermined	28.3973	Undetermined	Undetermined	Undetermined
169	hsa-miR-335-4373045	25.2318	21.8042	22.2985	23.0103	22.9524
170	hsa-miR-337-5p-4395267	30.6858	26.139	27.6761	27.6022	28.2629
171	hsa-miR-338-3p-4395363	Undetermined	29.1677	30.6848	29.4667	29.7667
172	hsa-miR-339-3p-4395295	27.4283	23.6328	23.9612	24.5543	25.4747
173	hsa-miR-339-5p-4395368	27.553	25.5925	24.54	23.6514	25.6169
174	hsa-miR-340-4395369	26.5442	22.9436	23.4809	23.7279	23.5483
175	has-miR-155-4395459	25.5468	24.3382	24.536	24.3973	22.9611
176	hsa-let-7b-4395446	23.7017	21.7492	21.0638	22.1005	21.3578
177	hsa-miR-342-3p-4395371	21.1721	20.0996	20.0181	20.2886	20.138
178	hsa-miR-342-5p-4395258	Undetermined	29.5764	30.2488	Undetermined	Undetermined
179	hsa-miR-345-4395297	24.7086	22.971	22.3693	23.6478	23.2824
180	hsa-miR-361-5p-4373035	26.9993	24.4759	24.2318	24.9472	24.9486
181	hsa-miR-362-3p-4395228	29.3706	28.1893	29.2715	28.1809	27.6523
182	hsa-miR-362-5p-4378092	29.1307	30.952	30.3014	28.3392	29.5756
183	hsa-miR-363-4378090	27.8327	26.9408	26.8451	26.5504	25.711
184	hsa-miR-365-4373194	25.5784	26.6515	25.5143	25.2835	23.2427
185	hsa-miR-367-4373034	Undetermined	Undetermined	Undetermined	Undetermined	Undetermined
186	hsa-miR-369-3p-4373032	Undetermined	29.1973	28.8929	30.3437	31.1068
187	hsa-miR-369-5p-4373195	35.3895	31.5405	29.8531	32.6015	34.3293
188	hsa-miR-370-4395386	27.7121	22.7713	22.9709	24.5778	26.4216
189	hsa-miR-371-3p-4395235	Undetermined	Undetermined	Undetermined	Undetermined	Undetermined
190	hsa-miR-372-4373029	31.1677	36.4911	37.8846	30.7314	31.1951
191	hsa-miR-373-4378073	Undetermined	Undetermined	Undetermined	Undetermined	Undetermined
192	hsa-miR-374a-4373028	24.8331	22.1708	21.7938	21.9542	22.2275
193	hsa-miR-374b-4381045	25.3141	21.9912	21.3514	22.3287	22.3365
194	hsa-miR-375-4373027	21.9487	24.055	23.1535	23.6918	21.5164
195	hsa-miR-376a-4373026	27.0475	22.0444	22.698	23.7078	24.2647
196	hsa-miR-376b-4373196	Undetermined	32.1138	32.1373	31.2436	Undetermined
197	hsa-miR-377-4373025	Undetermined	31.788	35.1092	Undetermined	Undetermined
198	hsa-miR-379-4373349	Undetermined	27.5818	26.5492	27.2623	28.7799
199	hsa-miR-380-4373022	Undetermined	Undetermined	Undetermined	Undetermined	Undetermined
200	hsa-miR-381-4373020	Undetermined	29.0837	Undetermined	29.0181	32.5086
201	hsa-miR-382-4373019	Undetermined	22.1157	21.969	23.8621	25.5106
202	hsa-miR-383-4373018	Undetermined	31.679	Undetermined	Undetermined	Undetermined
203	hsa-miR-409-5p-4395442	Undetermined	29.6748	28.7557	29.2556	Undetermined
204	hsa-miR-410-4378093	29.0165	24.7039	24.9974	26.5961	27.7107
205	hsa-miR-411-4381013	29.7367	26.2171	25.9751	26.0374	27.3039
206	hsa-miR-422a-4395408	33.4469	31.1237	31.2195	29.5976	Undetermined
207	hsa-miR-423-5p-4395451	25.4373	24.0953	23.7484	24.2608	24.9667
208	hsa-miR-424-4373201	30.2727	30.2103	33.8935	29.5003	27.978
209	hsa-miR-425-4380926	24.9342	22.8789	22.4193	23.481	23.3863
210	hsa-miR-429-4373203	33.8119	31.5507	32.6631	32.1669	32.5539
211	hsa-miR-431-4395173	Undetermined	Undetermined	Undetermined	Undetermined	Undetermined
212	hsa-miR-433-4373205	Undetermined	25.939	26.4154	27.2714	29.4373
213	hsa-miR-449a-4373207	Undetermined	33.4354	35.0388	Undetermined	Undetermined
214	hsa-miR-449b-4381011	Undetermined	32.2582	Undetermined	31.4272	33.1713
215	hsa-miR-450a-4395414	Undetermined	30.0124	30.7138	Undetermined	31.3284
216	hsa-miR-450b-3p-4395319	Undetermined	Undetermined	Undetermined	Undetermined	Undetermined
217	hsa-miR-450b-5p-4395318	Undetermined	31.1285	31.5473	Undetermined	Undetermined
218	hsa-miR-451-4373360	17.3854	16.9806	17.4364	17.3211	14.8542
219	hsa-miR-452-4395440	30.2129	29.9375	30.3192	29.7065	29.4855
220	hsa-miR-453-4395429	Undetermined	Undetermined	Undetermined	Undetermined	Undetermined
221	hsa-miR-454-4395434	27.3495	24.9907	25.1305	23.8452	24.6643
222	hsa-miR-455-3p-4395355	Undetermined	Undetermined	31.965	32.4789	Undetermined
223	hsa-miR-455-5p-4378098	32.7866	33.039	31.9723	32.6915	31.0065
224	hsa-miR-483-5p-4395449	24.0177	24.2056	24.5044	23.1845	22.3241
225	hsa-miR-484-4381032	19.2627	16.8074	16.7649	18.2463	18.2362
226	hsa-miR-485-3p-4378095	30.2829	24.2785	23.7734	25.6172	26.9285
227	hsa-miR-485-5p-4373212	Undetermined	Undetermined	Undetermined	Undetermined	Undetermined
228	hsa-miR-486-3p-4395204	27.9073	27.067	26.6625	27.4019	26.0366
229	hsa-miR-486-5p-4378096	22.5359	22.412	22.0771	22.6689	21.3482
230	hsa-miR-487a-4378097	Undetermined	29.8476	30.4033	30.441	33.291
231	hsa-miR-487b-4378102	32.4202	26.9904	26.8815	28.9439	29.6815
232	hsa-miR-488-4395468	Undetermined	Undetermined	Undetermined	Undetermined	Undetermined
233	hsa-miR-489-4395469	Undetermined	Undetermined	32.0238	32.4823	32.7854
234	hsa-miR-490-3p-4373215	Undetermined	Undetermined	Undetermined	Undetermined	Undetermined
235	hsa-miR-491-3p-4395471	Undetermined	32.8574	32.5898	Undetermined	Undetermined
236	hsa-miR-491-5p-4381053	28.6288	25.7748	25.7229	26.2337	27.7442
237	hsa-miR-493-4395475	36.1692	28.9048	28.2052	31.015	31.5103
238	hsa-miR-494-4395476	29.94	25.1486	25.2501	26.4991	28.5933
239	hsa-miR-495-4381078	26.8469	22.4842	21.8748	23.5647	25.0453
240	hsa-miR-496-4386771	Undetermined	31.176	30.5613	32.5655	Undetermined
241	hsa-miR-499-3p-4395538	Undetermined	Undetermined	Undetermined	Undetermined	Undetermined
242	hsa-miR-499-5p-4381047	Undetermined	Undetermined	Undetermined	Undetermined	26.8738
243	hsa-miR-500-4395539	29.3265	28.7416	29.2691	29.7906	27.4942
244	hsa-miR-501-3p-4395546	Undetermined	29.8736	Undetermined	29.1789	30.0188
245	hsa-miR-501-5p-4373226	Undetermined	Undetermined	Undetermined	Undetermined	Undetermined
246	hsa-miR-502-3p-4395194	29.4265	27.5725	28.8079	27.7207	28.1126
247	hsa-miR-502-5p-4373227	31.9642	29.9924	33.0983	31.4108	28.2909
248	hsa-miR-503-4373228	Undetermined	30.4639	Undetermined	30.7063	Undetermined
249	hsa-miR-504-4395195	Undetermined	Undetermined	Undetermined	Undetermined	Undetermined
250	hsa-miR-505-4395200	29.8255	27.3482	27.4795	27.6656	26.7732
251	hsa-miR-507-4373232	Undetermined	Undetermined	Undetermined	Undetermined	Undetermined
252	hsa-miR-508-3p-4373233	Undetermined	Undetermined	Undetermined	Undetermined	Undetermined
253	hsa-miR-508-5p-4395203	Undetermined	Undetermined	Undetermined	Undetermined	Undetermined
254	hsa-miR-509-5p-4395346	Undetermined	Undetermined	Undetermined	Undetermined	Undetermined
255	hsa-miR-510-4395352	Undetermined	Undetermined	Undetermined	Undetermined	Undetermined
256	hsa-miR-512-3p-4381034	29.7236	Undetermined	29.7869	29.8927	Undetermined
257	hsa-miR-512-5p-4373238	Undetermined	Undetermined	Undetermined	Undetermined	Undetermined
258	hsa-miR-513-5p-4395201	Undetermined	Undetermined	Undetermined	Undetermined	Undetermined
259	hsa-miR-515-3p-4395480	Undetermined	Undetermined	Undetermined	Undetermined	Undetermined
260	hsa-miR-515-5p-4373242	Undetermined	Undetermined	Undetermined	Undetermined	Undetermined
261	hsa-miR-516a-5p-4395527	Undetermined	Undetermined	Undetermined	Undetermined	Undetermined
262	hsa-miR-516b-4395172	Undetermined	Undetermined	Undetermined	Undetermined	Undetermined
263	hsa-miR-517a-4395513	33.6088	35.2039	31.338	31.217	30.4292
264	hsa-miR-517c-4373264	33.7522	36.527	32.8166	34.5858	31.5132
265	hsa-miR-518a-3p-4395508	34.7528	Undetermined	Undetermined	Undetermined	Undetermined
266	hsa-miR-518a-5p-4395507	Undetermined	Undetermined	Undetermined	Undetermined	Undetermined
267	hsa-miR-518b-4373246	31.9796	Undetermined	32.4023	Undetermined	30.9754
268	hsa-miR-518c-4395512	Undetermined	Undetermined	Undetermined	Undetermined	Undetermined
269	hsa-miR-518d-3p-4373248	33.7433	33.9493	31.4805	33.5145	30.5988
270	hsa-miR-518d-5p-4395500	Undetermined	Undetermined	Undetermined	Undetermined	Undetermined
271	hsa-miR-518e-4395506	Undetermined	Undetermined	33.654	Undetermined	Undetermined
272	hsa-miR-518f-4395499	31.6516	29.5531	34.0673	Undetermined	28.679
273	hsa-miR-519a-4395526	35.6542	Undetermined	36.8834	Undetermined	33.7075
274	hsa-miR-519d-4395514	Undetermined	Undetermined	33.9014	Undetermined	Undetermined
275	hsa-miR-519e-4395481	Undetermined	Undetermined	Undetermined	Undetermined	Undetermined
276	hsa-miR-520a-3p-4373268	Undetermined	Undetermined	Undetermined	Undetermined	Undetermined
277	hsa-miR-520a-5p-4378085	Undetermined	Undetermined	Undetermined	Undetermined	Undetermined
278	hsa-miR-520d-5p-4395504	Undetermined	Undetermined	Undetermined	Undetermined	Undetermined
279	hsa-miR-520g-4373257	Undetermined	Undetermined	Undetermined	Undetermined	Undetermined
280	hsa-miR-521-4373259	Undetermined	Undetermined	Undetermined	Undetermined	Undetermined
281	hsa-miR-522-4395524	Undetermined	Undetermined	Undetermined	Undetermined	34.0547
282	hsa-miR-523-4395497	32.9361	Undetermined	Undetermined	Undetermined	Undetermined
283	hsa-miR-524-5p-4395174	Undetermined	Undetermined	Undetermined	Undetermined	Undetermined
284	hsa-miR-525-3p-4395496	Undetermined	Undetermined	Undetermined	Undetermined	33.0671
285	hsa-miR-525-5p-4378088	Undetermined	Undetermined	Undetermined	Undetermined	Undetermined
286	hsa-miR-526b-4395493	Undetermined	Undetermined	Undetermined	Undetermined	Undetermined
287	hsa-miR-532-3p-4395466	26.2756	24.4203	24.3156	25.0155	25.4034
288	hsa-miR-532-5p-4380928	23.5081	22.7956	23.5957	23.088	22.9133
289	hsa-miR-539-4378103	29.7099	25.6388	25.4067	25.5974	27.9419
290	hsa-miR-541-4395312	Undetermined	Undetermined	Undetermined	Undetermined	Undetermined
291	hsa-miR-542-3p-4378101	Undetermined	29.2312	32.1403	30.3732	31.2385
292	hsa-miR-542-5p-4395351	Undetermined	Undetermined	Undetermined	Undetermined	Undetermined
293	hsa-miR-544-4395376	Undetermined	Undetermined	Undetermined	Undetermined	Undetermined
294	hsa-miR-545-4395378	30.619	28.6007	29.1239	28.347	29.1969
295	hsa-miR-548a-3p-4380948	29.3498	28.3915	28.7459	28.6505	28.7703
296	hsa-miR-548a-5p-4395523	Undetermined	Undetermined	Undetermined	Undetermined	Undetermined
297	hsa-miR-548b-3p-4380951	Undetermined	Undetermined	Undetermined	Undetermined	Undetermined
298	hsa-miR-548b-5p-4395519	32.2685	34.3545	Undetermined	32.4904	30.7926
299	hsa-miR-548c-3p-4380993	29.4032	30.5754	31.2783	29.6159	30.0657
300	hsa-miR-548c-5p-4395540	33.5786	32.1557	30.7007	30.8146	29.9558
301	hsa-miR-548d-3p-4381008	Undetermined	31.7928	33.759	32.8646	33.4281
302	hsa-miR-548d-5p-4395348	31.5156	35.0209	31.6096	32.615	30.8063
303	hsa-miR-551b-4380945	31.8136	30.1396	30.3363	30.2381	31.2488
304	hsa-miR-556-3p-4395456	Undetermined	Undetermined	Undetermined	Undetermined	Undetermined
305	hsa-miR-556-5p-4395455	Undetermined	Undetermined	Undetermined	Undetermined	Undetermined
306	hsa-miR-561-4380938	Undetermined	Undetermined	Undetermined	Undetermined	Undetermined
307	hsa-miR-570-4395458	Undetermined	33.6993	34.3744	Undetermined	Undetermined
308	hsa-miR-574-3p-4395460	24.8966	22.4939	21.3619	23.2899	23.5523
309	hsa-miR-576-3p-4395462	28.4256	27.2556	28.0586	27.8111	29.318
310	hsa-miR-576-5p-4395461	Undetermined	Undetermined	Undetermined	Undetermined	Undetermined
311	hsa-miR-579-4395509	29.0413	27.1683	27.7554	27.5146	27.2614
312	hsa-miR-582-3p-4395510	33.2559	Undetermined	Undetermined	Undetermined	31.1536
313	hsa-miR-582-5p-4395175	Undetermined	Undetermined	Undetermined	Undetermined	33.3969
314	hsa-miR-589-4395520	Undetermined	33.607	32.0009	30.9204	Undetermined
315	hsa-miR-590-5p-4395176	25.6782	23.5519	23.9815	23.8581	23.7411
316	hsa-miR-597-4380960	29.0433	26.685	27.9244	26.8673	27.5678
317	hsa-miR-598-4395179	28.1604	25.4484	25.6988	26.7353	26.4232
318	hsa-miR-615-3p-4386777	Undetermined	Undetermined	Undetermined	Undetermined	Undetermined
319	hsa-miR-615-5p-4395464	Undetermined	Undetermined	Undetermined	Undetermined	Undetermined
320	hsa-miR-616-4395525	Undetermined	Undetermined	Undetermined	Undetermined	Undetermined
321	hsa-miR-618-4380996	29.8818	26.4376	29.7541	Undetermined	Undetermined
322	hsa-miR-624-4395541	Undetermined	Undetermined	Undetermined	Undetermined	Undetermined
323	hsa-miR-625-4395542	31.1162	26.6852	27.8276	28.4425	27.7999
324	hsa-miR-627-4380967	35.9609	33.3433	34.4617	32.4603	34.4763
325	hsa-miR-628-5p-4395544	Undetermined	28.6338	27.8282	27.389	25.2702
326	hsa-miR-629-4395547	28.6773	28.0835	28.9519	29.0837	28.7253
327	hsa-miR-636-4395199	30.044	28.5132	29.8687	30.1959	28.1042
328	hsa-miR-642-4380995	27.3647	26.4702	27.2059	27.029	26.1246
329	hsa-miR-651-4381007	Undetermined	Undetermined	Undetermined	33.819	31.7757
330	hsa-miR-652-4395463	26.22	21.8716	22.4718	22.9202	22.9807
331	hsa-miR-653-4395403	Undetermined	Undetermined	Undetermined	Undetermined	Undetermined
332	hsa-miR-654-3p-4395350	Undetermined	27.3939	26.9087	29.5042	29.5738
333	hsa-miR-654-5p-4381014	Undetermined	28.5639	27.8174	Undetermined	Undetermined
334	hsa-miR-655-4381015	Undetermined	28.3967	28.0272	28.8349	29.6876
335	hsa-miR-660-4380925	22.5013	22.0838	23.0097	21.7873	21.4764
336	hsa-miR-671-3p-4395433	29.9962	26.0182	25.5644	27.7884	28.6296
337	hsa-miR-672-4395438	Undetermined	Undetermined	Undetermined	33.0113	Undetermined
338	hsa-miR-674-4395193	Undetermined	Undetermined	Undetermined	Undetermined	Undetermined
339	hsa-miR-708-4395452	29.5587	Undetermined	30.0157	29.098	30.3521
340	hsa-miR-744-4395435	25.8486	22.4503	22.214	22.9498	24.4144
341	hsa-miR-758-4395180	32.478	32.6295	29.5518	28.8305	Undetermined
342	hsa-miR-871-4395465	Undetermined	Undetermined	Undetermined	Undetermined	Undetermined
343	hsa-miR-872-4395375	Undetermined	Undetermined	Undetermined	Undetermined	Undetermined
344	hsa-miR-873-4395467	Undetermined	Undetermined	Undetermined	Undetermined	Undetermined
345	hsa-miR-874-4395379	Undetermined	28.6668	29.6596	29.1751	28.9378
346	hsa-miR-875-3p-4395315	Undetermined	Undetermined	Undetermined	Undetermined	Undetermined
347	hsa-miR-876-3p-4395336	Undetermined	Undetermined	Undetermined	Undetermined	Undetermined
348	hsa-miR-876-5p-4395316	Undetermined	Undetermined	Undetermined	Undetermined	Undetermined
349	hsa-miR-885-3p-4395483	Undetermined	Undetermined	Undetermined	Undetermined	Undetermined
350	hsa-miR-885-5p-4395407	24.8336	24.2478	23.8397	23.8108	20.8893
351	hsa-miR-886-3p-4395305	28.5854	28.4022	30.5511	27.4913	29.5902
352	hsa-miR-886-5p-4395304	29.9505	26.7629	27.7919	27.2704	28.591
353	hsa-miR-887-4395485	Undetermined	Undetermined	Undetermined	Undetermined	Undetermined
354	hsa-miR-888-4395323	Undetermined	Undetermined	Undetermined	Undetermined	Undetermined
355	hsa-miR-889-4395313	Undetermined	27.0573	27.1664	28.6951	29.1798
356	hsa-miR-890-4395320	Undetermined	Undetermined	Undetermined	Undetermined	Undetermined
357	hsa-miR-891a-4395302	Undetermined	34.1848	Undetermined	Undetermined	Undetermined
358	hsa-miR-891b-4395321	Undetermined	Undetermined	Undetermined	Undetermined	Undetermined
359	hsa-miR-892a-4395306	Undetermined	Undetermined	Undetermined	Undetermined	Undetermined
360	hsa-miR-147-4373131	31.9509	Undetermined	34.1438	Undetermined	Undetermined
361	hsa-miR-208-4373091	Undetermined	Undetermined	Undetermined	Undetermined	Undetermined
362	hsa-miR-211-4373088	Undetermined	Undetermined	Undetermined	Undetermined	Undetermined
363	hsa-miR-212-4373087	27.9985	28.783	29.0212	28.7337	28.7008
364	hsa-miR-219-1-3p-4395206	Undetermined	Undetermined	Undetermined	Undetermined	Undetermined
365	hsa-miR-219-2-3p-4395501	Undetermined	Undetermined	Undetermined	Undetermined	Undetermined
366	hsa-miR-220-4373078	Undetermined	Undetermined	Undetermined	Undetermined	Undetermined
367	hsa-miR-220b-4395317	Undetermined	Undetermined	Undetermined	Undetermined	Undetermined
368	hsa-miR-220c-4395322	Undetermined	Undetermined	Undetermined	Undetermined	Undetermined
369	hsa-miR-298-4395301	Undetermined	Undetermined	Undetermined	Undetermined	Undetermined
370	hsa-miR-325-4373051	33.0231	Undetermined	Undetermined	Undetermined	Undetermined
371	hsa-miR-346-4373038	Undetermined	Undetermined	Undetermined	Undetermined	Undetermined
372	hsa-miR-376c-4395233	27.8739	22.8938	23.8543	24.2223	25.418
373	hsa-miR-384-4373017	Undetermined	Undetermined	Undetermined	Undetermined	Undetermined
374	hsa-miR-412-4373199	Undetermined	Undetermined	Undetermined	Undetermined	Undetermined
375	hsa-miR-448-4373206	Undetermined	Undetermined	Undetermined	Undetermined	Undetermined
376	hsa-miR-492-4373217	Undetermined	Undetermined	Undetermined	Undetermined	Undetermined
377	hsa-miR-506-4373231	Undetermined	Undetermined	Undetermined	Undetermined	Undetermined
378	hsa-miR-509-3-5p-4395266	Undetermined	Undetermined	Undetermined	Undetermined	Undetermined
379	hsa-miR-511-4373236	30.6894	29.7716	30.2629	29.141	30.8095
380	hsa-miR-517b-4373244	Undetermined	Undetermined	33.1838	Undetermined	Undetermined
381	hsa-miR-519c-3p-4373251	Undetermined	Undetermined	Undetermined	Undetermined	Undetermined
382	hsa-miR-520b-4373252	Undetermined	Undetermined	35.0433	Undetermined	Undetermined
383	hsa-miR-520e-4373255	Undetermined	Undetermined	Undetermined	Undetermined	Undetermined
384	hsa-miR-520f-4373256	Undetermined	Undetermined	Undetermined	Undetermined	Undetermined
			Ct	Ct	Ct	Ct
			Ct	Ct	Ct	Ct
			Ct	Ct	Ct	Ct
			Ct	Ct	Ct	Ct
			Ct	Ct	Ct	Ct
			Ct	Ct	Ct	Ct
			Ct	Ct	Ct	Ct
			Ct	Ct	Ct	Ct
			Ct	Ct	Ct	Ct
			Ct	Ct	Ct	Ct
			Ct	Ct	Ct	Ct
			Ct	Ct	Ct	Ct
			Ct	Ct	Ct	Ct
			Ct	Ct	Ct	Ct
			Ct	Ct	Ct	Ct
			Ct	Ct	Ct	Ct
			Ct	Ct	Ct	Ct
			Ct	Ct	Ct	Ct
			Ct	Ct	Ct	Ct
			Ct	Ct	Ct	Ct
			Ct	Ct	Ct	Ct
			Ct	Ct	Ct	Ct
			Ct	Ct	Ct	Ct
			Ct	Ct	Ct	Ct
			Ct	Ct	Ct	Ct
			Ct	Ct	Ct	Ct
			Ct	Ct	Ct	Ct
			Ct	Ct	Ct	Ct
			Ct	Ct	Ct	Ct
			Ct	Ct	Ct	Ct
			Ct	Ct	Ct	Ct
			Ct	Ct	Ct	Ct
			Ct	Ct	Ct	Ct
			Ct	Ct	Ct	Ct
			Ct	Ct	Ct	Ct
			Ct	Ct	Ct	Ct
			Ct	Ct	Ct	Ct
			Ct	Ct	Ct	Ct
			Ct	Ct	Ct	Ct
			Ct	Ct	Ct	Ct
			Ct	Ct	Ct	Ct
			Ct	Ct	Ct	Ct
			Ct	Ct	Ct	Ct
			Ct	Ct	Ct	Ct
			Ct	Ct	Ct	Ct
			Ct	Ct	Ct	Ct
			Ct	Ct	Ct	Ct
			Ct	Ct	Ct	Ct
			Ct	Ct	Ct	Ct
			Ct	Ct	Ct	Ct
			Ct	Ct	Ct	Ct
			Ct	Ct	Ct	Ct
			Ct	Ct	Ct	Ct
			Ct	Ct	Ct	Ct
			Ct	Ct	Ct	Ct
			Ct	Ct	Ct	Ct
			Ct	Ct	Ct	Ct
			Ct	Ct	Ct	Ct
			Ct	Ct	Ct	Ct
			Ct	Ct	Ct	Ct
			Ct	Ct	Ct	Ct
			Ct	Ct	Ct	Ct
			Ct	Ct	Ct	Ct
			Ct	Ct	Ct	Ct
			Ct	Ct	Ct	Ct
			Ct	Ct	Ct	Ct
			Ct	Ct	Ct	Ct
			Ct	Ct	Ct	Ct
			Ct	Ct	Ct	Ct
			Ct	Ct	Ct	Ct
			Ct	Ct	Ct	Ct
			Ct	Ct	Ct	Ct
			Ct	Ct	Ct	Ct
			Ct	Ct	Ct	Ct
			Ct	Ct	Ct	Ct
			Ct	Ct	Ct	Ct
			Ct	Ct	Ct	Ct
			Ct	Ct	Ct	Ct
			Ct	Ct	Ct	Ct
			Ct	Ct	Ct	Ct
			Ct	Ct	Ct	Ct
			Ct	Ct	Ct	Ct
			Ct	Ct	Ct	Ct
			Ct	Ct	Ct	Ct
			Ct	Ct	Ct	Ct
			Ct	Ct	Ct	Ct
			Ct	Ct	Ct	Ct
			Ct	Ct	Ct	Ct
			Ct	Ct	Ct	Ct
			Ct	Ct	Ct	Ct
			Ct	Ct	Ct	Ct
			Ct	Ct	Ct	Ct
			Ct	Ct	Ct	Ct
			Ct	Ct	Ct	Ct
			Ct	Ct	Ct	Ct
			Ct	Ct	Ct	Ct
			Ct	Ct	Ct	Ct
			Ct	Ct	Ct	Ct
			Ct	Ct	Ct	Ct
			Ct	Ct	Ct	Ct
			Ct	Ct	Ct	Ct
			Ct	Ct	Ct	Ct
			Ct	Ct	Ct	Ct
			Ct	Ct	Ct	Ct
			Ct	Ct	Ct	Ct
			Ct	Ct	Ct	Ct
			Ct	Ct	Ct	Ct
			Ct	Ct	Ct	Ct
			Ct	Ct	Ct	Ct
			Ct	Ct	Ct	Ct
			Ct	Ct	Ct	Ct
			Ct	Ct	Ct	Ct
			Ct	Ct	Ct	Ct
			Ct	Ct	Ct	Ct
			Ct	Ct	Ct	Ct
			Ct	Ct	Ct	Ct
			Ct	Ct	Ct	Ct
			Ct	Ct	Ct	Ct
			Ct	Ct	Ct	Ct
			Ct	Ct	Ct	Ct
			Ct	Ct	Ct	Ct
			Ct	Ct	Ct	Ct
			Ct	Ct	Ct	Ct
			Ct	Ct	Ct	Ct
			Ct	Ct	Ct	Ct
			Ct	Ct	Ct	Ct
			Ct	Ct	Ct	Ct
			Ct	Ct	Ct	Ct
			Ct	Ct	Ct	Ct
			Ct	Ct	Ct	Ct
			Ct	Ct	Ct	Ct
			Ct	Ct	Ct	Ct
			Ct	Ct	Ct	Ct
			Ct	Ct	Ct	Ct
			Ct	Ct	Ct	Ct
			Ct	Ct	Ct	Ct
			Ct	Ct	Ct	Ct
			Ct	Ct	Ct	Ct
			Ct	Ct	Ct	Ct
			Ct	Ct	Ct	Ct
			Ct	Ct	Ct	Ct
			Ct	Ct	Ct	Ct
			Ct	Ct	Ct	Ct
			Ct	Ct	Ct	Ct
			Ct	Ct	Ct	Ct
			Ct	Ct	Ct	Ct
			Ct	Ct	Ct	Ct
			Ct	Ct	Ct	Ct
			Ct	Ct	Ct	Ct
			Ct	Ct	Ct	Ct
			Ct	Ct	Ct	Ct
			Ct	Ct	Ct	Ct
			Ct	Ct	Ct	Ct
			Ct	Ct	Ct	Ct
			Ct	Ct	Ct	Ct
			Ct	Ct	Ct	Ct
			Ct	Ct	Ct	Ct
			Ct	Ct	Ct	Ct
			Ct	Ct	Ct	Ct
			Ct	Ct	Ct	Ct
			Ct	Ct	Ct	Ct
			Ct	Ct	Ct	Ct
			Ct	Ct	Ct	Ct
			Ct	Ct	Ct	Ct
			Ct	Ct	Ct	Ct
			Ct	Ct	Ct	Ct
			Ct	Ct	Ct	Ct
			Ct	Ct	Ct	Ct
			Ct	Ct	Ct	Ct
			Ct	Ct	Ct	Ct
			Ct	Ct	Ct	Ct
			Ct	Ct	Ct	Ct
			Ct	Ct	Ct	Ct
			Ct	Ct	Ct	Ct
			Ct	Ct	Ct	Ct
			Ct	Ct	Ct	Ct
			Ct	Ct	Ct	Ct
			Ct	Ct	Ct	Ct
			Ct	Ct	Ct	Ct
			Ct	Ct	Ct	Ct
			Ct	Ct	Ct	Ct
			Ct	Ct	Ct	Ct
			Ct	Ct	Ct	Ct
			Ct	Ct	Ct	Ct
			Ct	Ct	Ct	Ct
			Ct	Ct	Ct	Ct
			Ct	Ct	Ct	Ct
			Ct	Ct	Ct	Ct
			Ct	Ct	Ct	Ct
			Ct	Ct	Ct	Ct
			Ct	Ct	Ct	Ct
			Ct	Ct	Ct	Ct
			Ct	Ct	Ct	Ct
			Ct	Ct	Ct	Ct
			Ct	Ct	Ct	Ct
			Ct	Ct	Ct	Ct
			Ct	Ct	Ct	Ct
			Ct	Ct	Ct	Ct
			Ct	Ct	Ct	Ct
			Ct	Ct	Ct	Ct
			Ct	Ct	Ct	Ct
			Ct	Ct	Ct	Ct
			Ct	Ct	Ct	Ct
			Ct	Ct	Ct	Ct
			Ct	Ct	Ct	Ct
			Ct	Ct	Ct	Ct
			Ct	Ct	Ct	Ct
			Ct	Ct	Ct	Ct
			Ct	Ct	Ct	Ct
			Ct	Ct	Ct	Ct
			Ct	Ct	Ct	Ct
			Ct	Ct	Ct	Ct
			Ct	Ct	Ct	Ct
			Ct	Ct	Ct	Ct
			Ct	Ct	Ct	Ct
			Ct	Ct	Ct	Ct
			Ct	Ct	Ct	Ct
			Ct	Ct	Ct	Ct
			Ct	Ct	Ct	Ct
			Ct	Ct	Ct	Ct
			Ct	Ct	Ct	Ct
			Ct	Ct	Ct	Ct
			Ct	Ct	Ct	Ct
			Ct	Ct	Ct	Ct
			Ct	Ct	Ct	Ct
			Ct	Ct	Ct	Ct
			Ct	Ct	Ct	Ct
			Ct	Ct	Ct	Ct
			Ct	Ct	Ct	Ct
			Ct	Ct	Ct	Ct
			Ct	Ct	Ct	Ct
			Ct	Ct	Ct	Ct
			Ct	Ct	Ct	Ct
			Ct	Ct	Ct	Ct
			Ct	Ct	Ct	Ct
			Ct	Ct	Ct	Ct
			Ct	Ct	Ct	Ct
			Ct	Ct	Ct	Ct
			Ct	Ct	Ct	Ct
			Ct	Ct	Ct	Ct
			Ct	Ct	Ct	Ct
			Ct	Ct	Ct	Ct
			Ct	Ct	Ct	Ct
			Ct	Ct	Ct	Ct
			Ct	Ct	Ct	Ct
			Ct	Ct	Ct	Ct
			Ct	Ct	Ct	Ct
			Ct	Ct	Ct	Ct
			Ct	Ct	Ct	Ct
			Ct	Ct	Ct	Ct
			Ct	Ct	Ct	Ct
			Ct	Ct	Ct	Ct
			Ct	Ct	Ct	Ct
			Ct	Ct	Ct	Ct
			Ct	Ct	Ct	Ct
			Ct	Ct	Ct	Ct
			Ct	Ct	Ct	Ct
			Ct	Ct	Ct	Ct
			Ct	Ct	Ct	Ct
			Ct	Ct	Ct	Ct
			Ct	Ct	Ct	Ct
			Ct	Ct	Ct	Ct
			Ct	Ct	Ct	Ct
			Ct	Ct	Ct	Ct
			Ct	Ct	Ct	Ct
			Ct	Ct	Ct	Ct
			Ct	Ct	Ct	Ct
			Ct	Ct	Ct	Ct
			Ct	Ct	Ct	Ct
			Ct	Ct	Ct	Ct
			Ct	Ct	Ct	Ct
			Ct	Ct	Ct	Ct
			Ct	Ct	Ct	Ct
			Ct	Ct	Ct	Ct
			Ct	Ct	Ct	Ct
			Ct	Ct	Ct	Ct
			Ct	Ct	Ct	Ct
			Ct	Ct	Ct	Ct
			Ct	Ct	Ct	Ct
			Ct	Ct	Ct	Ct
			Ct	Ct	Ct	Ct
			Ct	Ct	Ct	Ct
			Ct	Ct	Ct	Ct
			Ct	Ct	Ct	Ct
			Ct	Ct	Ct	Ct
			Ct	Ct	Ct	Ct
			Ct	Ct	Ct	Ct
			Ct	Ct	Ct	Ct
			Ct	Ct	Ct	Ct
			Ct	Ct	Ct	Ct
			Ct	Ct	Ct	Ct
			Ct	Ct	Ct	Ct
			Ct	Ct	Ct	Ct
			Ct	Ct	Ct	Ct
			Ct	Ct	Ct	Ct
			Ct	Ct	Ct	Ct
			Ct	Ct	Ct	Ct
			Ct	Ct	Ct	Ct
			Ct	Ct	Ct	Ct
			Ct	Ct	Ct	Ct
			Ct	Ct	Ct	Ct
			Ct	Ct	Ct	Ct
			Ct	Ct	Ct	Ct
			Ct	Ct	Ct	Ct
			Ct	Ct	Ct	Ct
			Ct	Ct	Ct	Ct
			Ct	Ct	Ct	Ct
			Ct	Ct	Ct	Ct
			Ct	Ct	Ct	Ct
			Ct	Ct	Ct	Ct
			Ct	Ct	Ct	Ct
			Ct	Ct	Ct	Ct
			Ct	Ct	Ct	Ct
			Ct	Ct	Ct	Ct
			Ct	Ct	Ct	Ct
			Ct	Ct	Ct	Ct
			Ct	Ct	Ct	Ct
			Ct	Ct	Ct	Ct
			Ct	Ct	Ct	Ct
			Ct	Ct	Ct	Ct
			Ct	Ct	Ct	Ct
			Ct	Ct	Ct	Ct
			Ct	Ct	Ct	Ct
			Ct	Ct	Ct	Ct
			Ct	Ct	Ct	Ct
			Ct	Ct	Ct	Ct
			Ct	Ct	Ct	Ct
			Ct	Ct	Ct	Ct
			Ct	Ct	Ct	Ct
			Ct	Ct	Ct	Ct
			Ct	Ct	Ct	Ct
			Ct	Ct	Ct	Ct
			Ct	Ct	Ct	Ct
			Ct	Ct	Ct	Ct
			Ct	Ct	Ct	Ct
			Ct	Ct	Ct	Ct
			Ct	Ct	Ct	Ct
			Ct	Ct	Ct	Ct
			Ct	Ct	Ct	Ct
			Ct	Ct	Ct	Ct
			Ct	Ct	Ct	Ct
			Ct	Ct	Ct	Ct
			Ct	Ct	Ct	Ct
			Ct	Ct	Ct	Ct
			Ct	Ct	Ct	Ct
			Ct	Ct	Ct	Ct
			Ct	Ct	Ct	Ct
			Ct	Ct	Ct	Ct
			Ct	Ct	Ct	Ct
			Ct	Ct	Ct	Ct
			Ct	Ct	Ct	Ct
			Ct	Ct	Ct	Ct
			Ct	Ct	Ct	Ct
			Ct	Ct	Ct	Ct
			Ct	Ct	Ct	Ct
			Ct	Ct	Ct	Ct
			Ct	Ct	Ct	Ct
			Ct	Ct	Ct	Ct
			Ct	Ct	Ct	Ct
			Ct	Ct	Ct	Ct
			Ct	Ct	Ct	Ct
			Ct	Ct	Ct	Ct
			Ct	Ct	Ct	Ct
			Ct	Ct	Ct	Ct
			Ct	Ct	Ct	Ct
			Ct	Ct	Ct	Ct
			Ct	Ct	Ct	Ct
			Ct	Ct	Ct	Ct
			Ct	Ct	Ct	Ct
			Ct	Ct	Ct	Ct
			Ct	Ct	Ct	Ct
			Ct	Ct	Ct	Ct
			Ct	Ct	Ct	Ct
			Ct	Ct	Ct	Ct
			Ct	Ct	Ct	Ct
			Ct	Ct	Ct	Ct
			Ct	Ct	Ct	Ct
			Ct	Ct	Ct	Ct
			Ct	Ct	Ct	Ct
			Ct	Ct	Ct	Ct
			Ct	Ct	Ct	Ct

## Sheet: class III
	Expression data of screened miRNAs (Ct)
		NYHA III 1	NYHA III 2	NYHA III 3	NYHA III 4	NYHA III 5
1	hsa-let-7a-4373169	21.3202	19.4781	17.4738	24.7787	24.9538
2	hsa-let-7c-4373167	25.5084	24.0619	22.8995	25.8977	26.6061
3	hsa-let-7d-4395394	21.085	19.079	18.1505	24.3618	23.6106
4	hsa-let-7e-4395517	18.7897	16.8607	16.4766	21.9472	21.8685
5	hsa-let-7f-4373164	25.6641	21.4805	20.3858	23.9933	Undetermined
6	hsa-let-7g-4395393	20.9499	19.5979	18.558	23.1911	23.034
7	hsa-miR-1-4395333	26.4522	24.8423	22.9232	25.9997	30.8244
8	hsa-miR-9-4373285	27.3463	25.4384	24.1732	32.4342	29.8581
9	hsa-miR-10a-4373153	24.8675	23.6499	23.0731	26.0205	25.9235
10	hsa-miR-10b-4395329	26.5694	25.4098	23.2434	27.1541	25.8365
11	MammU6-4395470	26.127	24.0236	21.8247	27.1001	26.8532
12	MammU6-4395470	26.3602	23.614	23.2869	27.264	26.7828
13	hsa-miR-15a-4373123	Undetermined	Undetermined	Undetermined	Undetermined	26.0766
14	hsa-miR-15b-4373122	19.1254	17.0989	16.7055	21.0324	21.0835
15	hsa-miR-16-4373121	17.864	15.2104	15.3226	18.1513	16.3455
16	hsa-miR-17-4395419	16.1091	14.9962	14.0963	17.0805	17.4712
17	hsa-miR-18a-4395533	20.8785	19.2527	18.1884	21.8843	22.4894
18	hsa-miR-18b-4395328	24.6462	23.2203	22.3464	25.6741	26.8177
19	hsa-miR-19a-4373099	19.1197	18.4169	18.0955	21.9856	21.1732
20	hsa-miR-19b-4373098	13.9386	13.0114	12.8617	15.8674	15.3309
21	hsa-miR-20a-4373286	16.6545	14.0744	13.1001	17.608	17.4173
22	hsa-miR-20b-4373263	20.3392	19.0446	17.7687	21.8117	21.761
23	hsa-miR-21-4373090	16.0923	14.5541	14.237	17.4332	18.424
24	hsa-miR-22-4373079	20.4469	19.7447	18.9618	22.3305	22.9146
25	hsa-miR-23a-4373074	Undetermined	Undetermined	22.1787	26.3647	28.5016
26	hsa-miR-23b-4373073	Undetermined	Undetermined	Undetermined	Undetermined	Undetermined
27	hsa-miR-24-4373072	14.3382	13.9765	12.1308	15.3519	16.6311
28	hsa-miR-25-4373071	17.9977	17.5028	16.134	19.5446	18.5138
29	hsa-miR-26a-4395166	18.7258	16.9901	16.5977	20.9075	20.9635
30	hsa-miR-26b-4395167	20.4823	18.2761	17.9719	21.5772	22.0476
31	hsa-miR-27a-4373287	17.5413	16.2794	15.0875	19.8548	19.8831
32	hsa-miR-27b-4373068	19.3984	18.6338	16.6822	21.7049	21.9607
33	hsa-miR-28-3p-4395557	19.453	18.7524	17.5616	21.2941	22.018
34	hsa-miR-28-5p-4373067	20.3392	19.2371	18.1965	23.404	23.2399
35	MammU6-4395470	26.1758	23.9401	23.4245	27.305	26.7039
36	MammU6-4395470	25.9543	23.5626	22.901	26.7246	26.5451
37	hsa-miR-29a-4395223	20.9179	19.461	18.3689	20.2338	20.8041
38	hsa-miR-29b-4373288	25.3746	24.2492	22.9588	26.6397	27.2433
39	hsa-miR-29c-4395171	21.573	20.8977	20.6638	21.7968	23.022
40	hsa-miR-30b-4373290	16.8734	15.3768	14.1605	21.2261	19.8506
41	hsa-miR-30c-4373060	16.3796	15.1358	14.4839	20.8389	19.5696
42	hsa-miR-31-4395390	29.561	29.6017	28.4688	29.3609	28.4219
43	hsa-miR-32-4395220	28.6987	26.721	26.4912	32.8291	30.9382
44	hsa-miR-33b-4395196	Undetermined	Undetermined	Undetermined	Undetermined	Undetermined
45	hsa-miR-34a-4395168	23.9553	22.772	22.1384	25.9018	24.7829
46	hsa-miR-34c-5p-4373036	Undetermined	36.0798	31.8825	Undetermined	Undetermined
47	hsa-miR-92a-4395169	15.3011	14.594	12.935	16.4445	15.8359
48	hsa-miR-93-4373302	18.7157	17.6823	16.391	19.7545	19.837
49	hsa-miR-95-4373011	30.5365	27.8163	26.3538	33.9868	29.1209
50	hsa-miR-96-4373372	Undetermined	34.1536	Undetermined	32.3215	32.2217
51	hsa-miR-98-4373009	Undetermined	20.9022	Undetermined	Undetermined	Undetermined
52	hsa-miR-99a-4373008	25.5868	24.3682	24.1061	28.0221	25.1256
53	hsa-miR-99b-4373007	21.0389	19.9578	19.1254	24.8077	23.8399
54	hsa-miR-100-4373160	24.5876	24.66	24.1757	27.7401	25.3984
55	hsa-miR-101-4395364	23.342	22.7665	22.1228	24.528	24.8821
56	hsa-miR-103-4373158	21.0151	19.9307	19.2809	23.2891	23.2865
57	hsa-miR-105-4395278	Undetermined	Undetermined	Undetermined	Undetermined	Undetermined
58	hsa-miR-106a-4395280	16.1791	15.0822	14.2139	17.0021	17.5151
59	RNU44-4373384	Undetermined	Undetermined	Undetermined	Undetermined	Undetermined
60	hsa-miR-106b-4373155	18.5194	17.2574	16.6654	19.7253	20.0902
61	hsa-miR-107-4373154	27.3223	25.2652	24.7342	Undetermined	Undetermined
62	hsa-miR-122-4395356	24.3503	22.5388	21.9346	24.1184	23.0215
63	hsa-miR-124-4373295	Undetermined	Undetermined	Undetermined	Undetermined	31.5654
64	hsa-miR-125a-3p-4395310	28.7923	27.6263	25.9785	29.2951	31.7577
65	hsa-miR-125a-5p-4395309	21.7507	21.545	19.9683	25.5642	24.5773
66	hsa-miR-125b-4373148	24.5541	23.8913	22.2011	25.9855	25.6447
67	hsa-miR-126-4395339	15.0753	14.1286	13.4754	17.0818	17.3724
68	hsa-miR-127-3p-4373147	19.9807	20.2495	17.8558	21.541	21.8178
69	hsa-miR-127-5p-4395340	Undetermined	33.4597	31.7084	Undetermined	Undetermined
70	hsa-miR-128-4395327	21.1404	20.6479	19.559	22.5174	23.9079
71	hsa-miR-129-3p-4373297	Undetermined	30.4419	30.6315	Undetermined	Undetermined
72	hsa-miR-129-5p-4373171	Undetermined	Undetermined	Undetermined	Undetermined	Undetermined
73	hsa-miR-130a-4373145	18.0332	17.6927	17.0063	20.2296	21.717
74	hsa-miR-130b-4373144	19.8177	19.7679	19.2099	21.2885	22.9226
75	hsa-miR-132-4373143	21.1108	20.2833	18.6627	22.4341	22.7968
76	hsa-miR-133a-4395357	21.8017	21.0212	20.8307	22.7423	26.0208
77	hsa-miR-133b-4395358	26.1986	25.4014	24.4678	26.9605	30.4817
78	hsa-miR-134-4373299	21.2404	22.3686	20.1755	24.1114	25.584
79	hsa-miR-135a-4373140	28.5018	26.855	25.4131	28.7418	28.7451
80	hsa-miR-135b-4395372	33.7418	32.4184	29.9395	34.1124	34.0026
81	hsa-miR-136-4373173	34.5808	34.2757	35.8808	38.317	36.1408
82	hsa-miR-137-4373301	Undetermined	Undetermined	30.486	Undetermined	Undetermined
83	hsa-miR-138-4395395	27.8965	27.9012	26.5425	28.3577	29.3984
84	hsa-miR-139-3p-4395424	21.991	22.057	21.3718	24.1568	25.338
85	hsa-miR-139-5p-4395400	20.2595	19.1109	18.489	22.743	22.3049
86	hsa-miR-140-3p-4395345	25.5061	24.8657	23.0654	27.1025	26.2525
87	hsa-miR-140-5p-4373374	20.0087	18.9014	18.1353	21.3147	21.8301
88	hsa-miR-141-4373137	27.1512	26.5672	25.7845	29.0444	28.709
89	hsa-miR-142-3p-4373136	16.963	15.5514	16.3773	19.6707	19.5583
90	hsa-miR-142-5p-4395359	22.4165	21.0077	20.7766	25.1295	25.0178
91	hsa-miR-143-4395360	22.1654	22.4871	19.6381	24.3248	23.0231
92	hsa-miR-145-4395389	19.7945	19.7562	16.3226	24.3284	21.8429
93	hsa-miR-146a-4373132	13.9543	14.1085	12.0038	15.8907	17.1569
94	hsa-miR-146b-3p-4395472	27.3969	27.0074	24.9925	28.9047	29.1386
95	hsa-miR-146b-5p-4373178	19.3655	18.5623	16.6821	21.0415	21.3624
96	hsa-miR-147b-4395373	Undetermined	Undetermined	32.8288	Undetermined	Undetermined
97	hsa-miR-148a-4373130	21.5821	19.5783	19.4037	23.3071	22.9594
98	hsa-miR-148b-4373129	22.2937	21.9059	20.7144	24.0125	25.1257
99	hsa-miR-149-4395366	Undetermined	Undetermined	Undetermined	Undetermined	Undetermined
100	hsa-miR-150-4373127	19.8927	19.5686	17.554	19.6047	18.0772
101	hsa-miR-152-4395170	19.3229	19.1744	18.9165	21.3884	22.326
102	hsa-miR-153-4373305	Undetermined	33.6949	Undetermined	Undetermined	34.286
103	hsa-miR-154-4373270	26.7208	27.4101	25.2381	29.3399	Undetermined
104	hsa-miR-181a-4373117	21.7413	20.6766	19.5319	26.0601	25.0385
105	hsa-miR-181c-4373115	27.3648	27.2265	25.6853	29.8769	30.8772
106	hsa-miR-182-4395445	32.2746	32.0893	29.9815	31.5658	32.2699
107	RNU48-4373383	28.8017	29.1428	28.0902	32.3331	30.9234
108	hsa-miR-183-4395380	32.5566	34.1888	32.4794	31.7379	31.8896
109	hsa-miR-184-4373113	37.4451	29.503	28.523	Undetermined	30.6985
110	hsa-miR-185-4395382	21.0801	20.5149	18.2581	21.8881	22.5419
111	hsa-miR-186-4395396	18.66	17.5615	16.7028	20.0305	20.2493
112	hsa-miR-187-4373307	Undetermined	Undetermined	28.4863	Undetermined	Undetermined
113	hsa-miR-188-3p-4395217	Undetermined	Undetermined	Undetermined	Undetermined	Undetermined
114	hsa-miR-190-4373110	27.3222	27.195	25.52	28.7243	27.7345
115	hsa-miR-191-4395410	16.2854	15.4158	14.1396	17.499	17.9567
116	hsa-miR-192-4373108	23.1233	22.5833	21.1488	23.5837	22.4731
117	hsa-miR-193a-3p-4395361	34.7616	34.5286	34.0746	37.7673	37.2683
118	hsa-miR-193a-5p-4395392	25.7331	24.9844	23.4178	24.7273	24.0839
119	hsa-miR-193b-4395478	26.2788	26.521	23.9325	26.8581	26.1543
120	hsa-miR-194-4373106	24.9425	23.9142	22.6637	26.4315	25.4125
121	hsa-miR-195-4373105	22.2323	19.6909	19.1798	22.7148	22.0103
122	hsa-miR-196b-4395326	27.9008	26.8872	26.3814	32.0016	31.2777
123	hsa-miR-197-4373102	19.5942	19.1273	18.0939	22.2843	22.2585
124	hsa-miR-198-4395384	Undetermined	Undetermined	Undetermined	Undetermined	Undetermined
125	hsa-miR-199a-5p-4373272	23.744	23.6239	22.6108	25.15	25.9966
126	hsa-miR-199a-3p-4395415	18.4286	17.1484	16.1204	20.4582	20.4512
127	hsa-miR-199b-5p-4373100	26.1003	25.3738	25.0089	27.6268	28.4618
128	hsa-miR-200a-4378069	Undetermined	Undetermined	25.1428	Undetermined	Undetermined
129	hsa-miR-200b-4395362	28.5556	26.5891	25.0889	29.1596	30.1925
130	hsa-miR-200c-4395411	25.7293	23.9284	22.3263	28.502	27.0306
131	hsa-miR-202-4395474	32.2777	31.0988	29.778	29.5826	31.452
132	hsa-miR-203-4373095	26.2407	26.2571	26.772	29.2253	27.7336
133	hsa-miR-204-4373094	25.2629	25.4482	22.2174	27.0093	26.9407
134	hsa-miR-205-4373093	29.5065	Undetermined	30.9145	Undetermined	33.4181
135	hsa-miR-208b-4395401	Undetermined	Undetermined	Undetermined	Undetermined	Undetermined
136	hsa-miR-210-4373089	22.2582	21.7481	21.0827	23.4673	24.1992
137	hsa-miR-214-4395417	30.7835	30.7181	26.9129	30.515	30.1022
138	hsa-miR-215-4373084	Undetermined	26.6111	25.377	26.8909	27.716
139	hsa-miR-216a-4395331	Undetermined	Undetermined	Undetermined	Undetermined	Undetermined
140	hsa-miR-216b-4395437	Undetermined	Undetermined	Undetermined	Undetermined	Undetermined
141	hsa-miR-217-4395448	Undetermined	Undetermined	Undetermined	Undetermined	Undetermined
142	hsa-miR-218-4373081	28.9781	28.9683	26.3003	27.7223	29.208
143	hsa-miR-219-5p-4373080	29.7045	Undetermined	Undetermined	Undetermined	Undetermined
144	hsa-miR-221-4373077	17.8459	16.3962	15.0564	18.9392	19.745
145	hsa-miR-222-4395387	16.9119	15.9065	14.5348	18.8691	18.3691
146	hsa-miR-223-4395406	11.944	10.7259	9.35215	12.5941	13.322
147	hsa-miR-224-4395210	23.5488	21.6001	21.4891	24.3122	23.8306
148	hsa-miR-296-3p-4395212	Undetermined	Undetermined	Undetermined	Undetermined	Undetermined
149	hsa-miR-296-5p-4373066	23.9666	23.3501	20.7695	24.3852	23.702
150	hsa-miR-299-3p-4373189	34.6522	Undetermined	31.813	34.4409	Undetermined
151	hsa-miR-299-5p-4373188	27.6532	27.4413	26.9937	Undetermined	31.6077
152	hsa-miR-301a-4373064	21.4165	20.4548	20.213	23.7417	23.9425
153	hsa-miR-301b-4395503	26.028	24.9601	24.1898	27.5382	27.9019
154	hsa-miR-302a-4378070	Undetermined	Undetermined	Undetermined	Undetermined	31.4555
155	ath-miR159a-4373390	Undetermined	Undetermined	Undetermined	Undetermined	Undetermined
156	hsa-miR-302b-4378071	Undetermined	Undetermined	Undetermined	Undetermined	Undetermined
157	hsa-miR-302c-4378072	Undetermined	Undetermined	Undetermined	Undetermined	Undetermined
158	hsa-miR-320-4395388	17.1859	16.6795	15.1487	18.2237	18.7286
159	hsa-miR-323-3p-4395338	22.3112	22.5851	21.2904	26.0263	26.2366
160	hsa-miR-324-3p-4395272	22.0554	21.6329	20.65	23.5041	24.1244
161	hsa-miR-324-5p-4373052	20.369	19.9165	18.5639	20.4378	21.9671
162	hsa-miR-326-4373050	28.1523	27.8185	25.1102	30.141	31.1087
163	hsa-miR-328-4373049	17.3265	17.1929	15.406	19.3024	20.2896
164	hsa-miR-329-4373191	26.7995	26.8811	24.9026	29.262	29.2516
165	hsa-miR-330-3p-4373047	26.4066	25.8901	22.5159	26.9262	28.3684
166	hsa-miR-330-5p-4395341	31.4034	Undetermined	31.1667	Undetermined	Undetermined
167	hsa-miR-331-3p-4373046	18.7442	18.0385	16.8716	21.3821	21.3396
168	hsa-miR-331-5p-4395344	28.3275	26.7201	25.2896	29.3414	Undetermined
169	hsa-miR-335-4373045	20.0567	18.6564	17.255	21.3099	22.0555
170	hsa-miR-337-5p-4395267	23.3018	24.2453	23.3147	25.3007	26.8623
171	hsa-miR-338-3p-4395363	27.3746	25.8459	24.9365	28.2171	29.1599
172	hsa-miR-339-3p-4395295	21.5695	21.0801	20.0788	22.7146	24.1519
173	hsa-miR-339-5p-4395368	21.5049	20.4041	19.7112	26.2641	25.666
174	hsa-miR-340-4395369	21.5935	19.7236	19.5712	22.5022	23.6324
175	has-miR-155-4395459	23.8408	22.2228	20.6562	25.1151	25.1387
176	hsa-let-7b-4395446	20.784	18.9909	16.839	20.9275	22.1484
177	hsa-miR-342-3p-4395371	18.6911	18.8244	16.3328	21.4632	20.3447
178	hsa-miR-342-5p-4395258	Undetermined	Undetermined	25.8008	Undetermined	Undetermined
179	hsa-miR-345-4395297	21.0818	20.5637	18.5432	22.5919	22.7609
180	hsa-miR-361-5p-4373035	21.9789	21.2556	18.9395	24.2681	24.6402
181	hsa-miR-362-3p-4395228	26.5595	26.0435	25.3547	28.6641	28.78
182	hsa-miR-362-5p-4378092	28.3073	26.2964	24.6594	30.2766	30.6424
183	hsa-miR-363-4378090	25.5814	24.9641	24.0573	28.478	26.9915
184	hsa-miR-365-4373194	26.9537	25.201	24.4716	27.9196	26.9872
185	hsa-miR-367-4373034	Undetermined	Undetermined	Undetermined	Undetermined	Undetermined
186	hsa-miR-369-3p-4373032	26.4006	25.0699	23.3842	28.8933	30.2828
187	hsa-miR-369-5p-4373195	28.4645	27.5083	25.7824	31.5587	30.3342
188	hsa-miR-370-4395386	21.7381	22.2388	20.8795	22.5284	23.5753
189	hsa-miR-371-3p-4395235	Undetermined	Undetermined	Undetermined	Undetermined	33.5494
190	hsa-miR-372-4373029	34.8233	35.8437	31.5201	31.6338	37.3392
191	hsa-miR-373-4378073	Undetermined	Undetermined	31.1655	Undetermined	Undetermined
192	hsa-miR-374a-4373028	20.9576	18.6654	18.9173	23.23	22.7523
193	hsa-miR-374b-4381045	20.8777	18.192	17.8937	23.2747	22.8842
194	hsa-miR-375-4373027	24.913	25.1894	22.9352	25.7759	25.0149
195	hsa-miR-376a-4373026	19.6234	20.2786	18.2896	22.4675	22.532
196	hsa-miR-376b-4373196	27.698	29.2089	27.103	30.1096	31.5399
197	hsa-miR-377-4373025	29.4354	30.4064	28.2792	31.3213	32.0533
198	hsa-miR-379-4373349	24.1609	23.1997	22.4895	26.9236	27.2443
199	hsa-miR-380-4373022	Undetermined	31.1795	28.8674	Undetermined	Undetermined
200	hsa-miR-381-4373020	26.4248	28.8503	26.5825	28.7096	29.6901
201	hsa-miR-382-4373019	18.9962	19.117	17.233	21.1202	22.9402
202	hsa-miR-383-4373018	Undetermined	Undetermined	Undetermined	Undetermined	Undetermined
203	hsa-miR-409-5p-4395442	27.2115	26.9334	25.923	30.1849	29.2509
204	hsa-miR-410-4378093	21.8461	21.6763	20.262	25.0258	25.7929
205	hsa-miR-411-4381013	23.2517	22.6413	21.8101	28.5122	26.1332
206	hsa-miR-422a-4395408	31.0892	30.8113	29.0514	32.0734	30.9959
207	hsa-miR-423-5p-4395451	21.475	20.8488	19.7045	23.0364	23.9702
208	hsa-miR-424-4373201	27.8839	25.4172	27.3298	29.7493	29.5278
209	hsa-miR-425-4380926	21.0439	20.0884	19.0513	22.0323	23.251
210	hsa-miR-429-4373203	30.7822	30.0899	28.6584	33.7679	33.1591
211	hsa-miR-431-4395173	23.6854	24.3999	21.4009	Undetermined	Undetermined
212	hsa-miR-433-4373205	23.4411	24.0522	22.1029	25.0407	26.4278
213	hsa-miR-449a-4373207	31.1481	31.0193	30.3707	Undetermined	36.3528
214	hsa-miR-449b-4381011	32.4269	30.6304	28.7954	32.0858	Undetermined
215	hsa-miR-450a-4395414	28.2723	28.5402	28.6445	30.3297	30.156
216	hsa-miR-450b-3p-4395319	Undetermined	Undetermined	Undetermined	Undetermined	Undetermined
217	hsa-miR-450b-5p-4395318	31.0612	28.6136	27.9938	29.5673	33.1833
218	hsa-miR-451-4373360	21.3271	19.7736	17.7555	18.358	16.1658
219	hsa-miR-452-4395440	26.6875	25.4541	26.164	28.3996	27.9283
220	hsa-miR-453-4395429	Undetermined	Undetermined	31.5411	Undetermined	Undetermined
221	hsa-miR-454-4395434	23.2693	21.0965	21.5563	26.1528	25.1441
222	hsa-miR-455-3p-4395355	Undetermined	30.558	30.9162	Undetermined	Undetermined
223	hsa-miR-455-5p-4378098	Undetermined	32.0495	31.6152	Undetermined	32.3463
224	hsa-miR-483-5p-4395449	23.6098	23.9696	23.3763	24.9017	23.9878
225	hsa-miR-484-4381032	15.685	15.1101	13.515	17.4873	17.389
226	hsa-miR-485-3p-4378095	22.9726	23.1507	20.953	26.4612	25.4871
227	hsa-miR-485-5p-4373212	Undetermined	Undetermined	Undetermined	Undetermined	Undetermined
228	hsa-miR-486-3p-4395204	26.922	26.349	24.5852	28.6616	26.5714
229	hsa-miR-486-5p-4378096	22.6421	22.1511	20.2299	23.5143	21.6235
230	hsa-miR-487a-4378097	29.958	29.3137	27.1254	Undetermined	35.6468
231	hsa-miR-487b-4378102	25.2634	25.0947	23.2146	28.1729	27.7561
232	hsa-miR-488-4395468	Undetermined	Undetermined	Undetermined	Undetermined	Undetermined
233	hsa-miR-489-4395469	Undetermined	Undetermined	30.7899	33.955	35.1061
234	hsa-miR-490-3p-4373215	Undetermined	Undetermined	Undetermined	Undetermined	Undetermined
235	hsa-miR-491-3p-4395471	31.6544	31.0156	29.4988	Undetermined	Undetermined
236	hsa-miR-491-5p-4381053	24.2568	23.4401	22.6035	25.0821	25.2726
237	hsa-miR-493-4395475	25.8793	26.9128	24.8952	28.1937	28.2391
238	hsa-miR-494-4395476	23.3056	23.3462	21.3069	28.029	26.3208
239	hsa-miR-495-4381078	20.8243	20.733	18.285	23.5548	23.2825
240	hsa-miR-496-4386771	28.8283	28.833	26.3753	32.5246	31.3098
241	hsa-miR-499-3p-4395538	Undetermined	Undetermined	Undetermined	Undetermined	Undetermined
242	hsa-miR-499-5p-4381047	Undetermined	Undetermined	Undetermined	Undetermined	Undetermined
243	hsa-miR-500-4395539	28.9218	26.663	26.3293	29.7726	29.8985
244	hsa-miR-501-3p-4395546	Undetermined	27.1666	26.2976	Undetermined	31.8704
245	hsa-miR-501-5p-4373226	27.8964	26.8006	25.5135	Undetermined	Undetermined
246	hsa-miR-502-3p-4395194	27.5575	26.4687	24.8872	28.3462	27.9974
247	hsa-miR-502-5p-4373227	29.4763	27.9546	27.7027	30.0807	Undetermined
248	hsa-miR-503-4373228	30.5433	27.8789	30.4251	31.8469	33.2794
249	hsa-miR-504-4395195	Undetermined	Undetermined	Undetermined	Undetermined	Undetermined
250	hsa-miR-505-4395200	25.2506	25.1399	23.4242	27.4388	27.9219
251	hsa-miR-507-4373232	Undetermined	Undetermined	Undetermined	Undetermined	Undetermined
252	hsa-miR-508-3p-4373233	Undetermined	32.082	Undetermined	Undetermined	Undetermined
253	hsa-miR-508-5p-4395203	Undetermined	Undetermined	Undetermined	Undetermined	Undetermined
254	hsa-miR-509-5p-4395346	Undetermined	32.8837	Undetermined	Undetermined	Undetermined
255	hsa-miR-510-4395352	Undetermined	Undetermined	Undetermined	Undetermined	Undetermined
256	hsa-miR-512-3p-4381034	Undetermined	31.39	28.3767	Undetermined	31.7762
257	hsa-miR-512-5p-4373238	Undetermined	36.2091	Undetermined	Undetermined	Undetermined
258	hsa-miR-513-5p-4395201	Undetermined	Undetermined	Undetermined	Undetermined	Undetermined
259	hsa-miR-515-3p-4395480	Undetermined	Undetermined	33.0425	Undetermined	Undetermined
260	hsa-miR-515-5p-4373242	Undetermined	Undetermined	Undetermined	Undetermined	Undetermined
261	hsa-miR-516a-5p-4395527	Undetermined	Undetermined	Undetermined	32.8834	Undetermined
262	hsa-miR-516b-4395172	Undetermined	Undetermined	Undetermined	Undetermined	Undetermined
263	hsa-miR-517a-4395513	34.3404	31.5519	30.346	35.1993	Undetermined
264	hsa-miR-517c-4373264	35.9038	33.9255	30.7045	36.0734	32.8317
265	hsa-miR-518a-3p-4395508	Undetermined	Undetermined	Undetermined	Undetermined	Undetermined
266	hsa-miR-518a-5p-4395507	Undetermined	Undetermined	Undetermined	Undetermined	Undetermined
267	hsa-miR-518b-4373246	Undetermined	Undetermined	29.7524	Undetermined	Undetermined
268	hsa-miR-518c-4395512	Undetermined	Undetermined	Undetermined	Undetermined	Undetermined
269	hsa-miR-518d-3p-4373248	Undetermined	Undetermined	31.9616	Undetermined	34.3997
270	hsa-miR-518d-5p-4395500	Undetermined	Undetermined	Undetermined	Undetermined	Undetermined
271	hsa-miR-518e-4395506	Undetermined	32.7997	30.7143	33.9541	Undetermined
272	hsa-miR-518f-4395499	29.7337	27.4646	27.8998	Undetermined	Undetermined
273	hsa-miR-519a-4395526	Undetermined	34.3402	32.2437	Undetermined	35.2197
274	hsa-miR-519d-4395514	Undetermined	32.1303	30.5886	Undetermined	Undetermined
275	hsa-miR-519e-4395481	Undetermined	Undetermined	Undetermined	Undetermined	Undetermined
276	hsa-miR-520a-3p-4373268	Undetermined	Undetermined	Undetermined	Undetermined	Undetermined
277	hsa-miR-520a-5p-4378085	Undetermined	Undetermined	Undetermined	Undetermined	Undetermined
278	hsa-miR-520d-5p-4395504	Undetermined	Undetermined	Undetermined	Undetermined	Undetermined
279	hsa-miR-520g-4373257	Undetermined	Undetermined	Undetermined	Undetermined	Undetermined
280	hsa-miR-521-4373259	Undetermined	Undetermined	Undetermined	Undetermined	Undetermined
281	hsa-miR-522-4395524	Undetermined	Undetermined	Undetermined	Undetermined	37.1663
282	hsa-miR-523-4395497	33.6071	Undetermined	29.9973	32.9458	Undetermined
283	hsa-miR-524-5p-4395174	Undetermined	Undetermined	Undetermined	Undetermined	Undetermined
284	hsa-miR-525-3p-4395496	Undetermined	Undetermined	32.4078	Undetermined	Undetermined
285	hsa-miR-525-5p-4378088	Undetermined	Undetermined	Undetermined	Undetermined	Undetermined
286	hsa-miR-526b-4395493	Undetermined	Undetermined	Undetermined	Undetermined	Undetermined
287	hsa-miR-532-3p-4395466	23.1607	22.3331	20.9608	25.1147	25.25
288	hsa-miR-532-5p-4380928	21.6529	21.3185	19.698	22.5363	22.7981
289	hsa-miR-539-4378103	22.25	22.1063	20.5449	25.2081	25.6238
290	hsa-miR-541-4395312	30.0022	30.4898	28.5343	Undetermined	Undetermined
291	hsa-miR-542-3p-4378101	31.6659	28.426	30.2036	30.7349	Undetermined
292	hsa-miR-542-5p-4395351	35.2783	32.8424	32.2384	Undetermined	Undetermined
293	hsa-miR-544-4395376	33.3851	Undetermined	31.6974	Undetermined	Undetermined
294	hsa-miR-545-4395378	27.4512	25.4669	25.7013	30.4698	31.7408
295	hsa-miR-548a-3p-4380948	31.8498	29.5712	29.1714	29.3691	30.5003
296	hsa-miR-548a-5p-4395523	Undetermined	34.3247	34.2192	Undetermined	Undetermined
297	hsa-miR-548b-3p-4380951	Undetermined	Undetermined	Undetermined	Undetermined	Undetermined
298	hsa-miR-548b-5p-4395519	31.1842	Undetermined	29.5508	Undetermined	33.8584
299	hsa-miR-548c-3p-4380993	31.255	31.8627	33.8542	31.7767	31.7128
300	hsa-miR-548c-5p-4395540	28.9252	28.1377	26.8566	32.4677	31.8348
301	hsa-miR-548d-3p-4381008	30.9479	29.3267	28.1908	Undetermined	31.3923
302	hsa-miR-548d-5p-4395348	29.2962	27.9497	27.4666	33.2085	31.7986
303	hsa-miR-551b-4380945	28.0005	27.2923	24.8115	32.8112	31.261
304	hsa-miR-556-3p-4395456	Undetermined	34.0776	31.1533	Undetermined	Undetermined
305	hsa-miR-556-5p-4395455	Undetermined	Undetermined	Undetermined	Undetermined	Undetermined
306	hsa-miR-561-4380938	Undetermined	Undetermined	Undetermined	Undetermined	Undetermined
307	hsa-miR-570-4395458	30.8021	29.0778	28.8458	33.9428	33.6098
308	hsa-miR-574-3p-4395460	20.7057	20.1012	18.8272	21.9488	22.3028
309	hsa-miR-576-3p-4395462	25.0842	24.6181	23.5337	25.5986	27.0407
310	hsa-miR-576-5p-4395461	Undetermined	29.9346	Undetermined	Undetermined	Undetermined
311	hsa-miR-579-4395509	25.4379	24.5761	23.4999	27.5028	27.8327
312	hsa-miR-582-3p-4395510	Undetermined	32.9389	32.8746	36.1322	32.6754
313	hsa-miR-582-5p-4395175	Undetermined	Undetermined	Undetermined	Undetermined	Undetermined
314	hsa-miR-589-4395520	31.36	29.493	29.0303	33.6414	32.4577
315	hsa-miR-590-5p-4395176	21.0379	19.8082	20.1836	23.9763	23.323
316	hsa-miR-597-4380960	25.3975	24.4771	24.3784	26.2328	27.5964
317	hsa-miR-598-4395179	23.806	23.2302	20.9298	25.817	25.6349
318	hsa-miR-615-3p-4386777	Undetermined	Undetermined	Undetermined	Undetermined	Undetermined
319	hsa-miR-615-5p-4395464	Undetermined	Undetermined	Undetermined	Undetermined	Undetermined
320	hsa-miR-616-4395525	29.846	30.3191	28.783	Undetermined	Undetermined
321	hsa-miR-618-4380996	Undetermined	Undetermined	26.6478	27.9089	26.6124
322	hsa-miR-624-4395541	Undetermined	Undetermined	Undetermined	Undetermined	Undetermined
323	hsa-miR-625-4395542	24.7654	24.8483	23.5093	26.2288	27.8142
324	hsa-miR-627-4380967	29.856	31.2354	29.084	34.0126	32.9766
325	hsa-miR-628-5p-4395544	25.51	24.5369	23.1338	27.7078	27.92
326	hsa-miR-629-4395547	26.4473	25.7961	24.0434	27.7638	27.2121
327	hsa-miR-636-4395199	28.6511	27.5865	26.9457	29.5926	28.7238
328	hsa-miR-642-4380995	27.9794	28.0172	26.4415	29.1699	28.4449
329	hsa-miR-651-4381007	Undetermined	32.3082	30.4871	Undetermined	Undetermined
330	hsa-miR-652-4395463	20.7424	19.389	18.2463	22.1202	22.9971
331	hsa-miR-653-4395403	Undetermined	Undetermined	Undetermined	Undetermined	Undetermined
332	hsa-miR-654-3p-4395350	25.8281	26.23	24.1998	28.339	28.311
333	hsa-miR-654-5p-4381014	25.0385	25.5209	23.0258	27.9403	28.989
334	hsa-miR-655-4381015	26.796	25.9134	24.6729	29.4791	28.6368
335	hsa-miR-660-4380925	21.5144	20.5289	20.3252	22.4617	21.1252
336	hsa-miR-671-3p-4395433	24.8246	24.2383	22.5918	27.1903	27.2816
337	hsa-miR-672-4395438	Undetermined	Undetermined	Undetermined	Undetermined	Undetermined
338	hsa-miR-674-4395193	Undetermined	Undetermined	Undetermined	Undetermined	Undetermined
339	hsa-miR-708-4395452	32.8686	29.0339	30.7281	31.6876	32.3183
340	hsa-miR-744-4395435	20.8029	19.9795	18.825	22.6185	23.3731
341	hsa-miR-758-4395180	26.3728	26.1944	25.5151	30.4018	32.7936
342	hsa-miR-871-4395465	Undetermined	Undetermined	Undetermined	Undetermined	Undetermined
343	hsa-miR-872-4395375	Undetermined	Undetermined	Undetermined	Undetermined	Undetermined
344	hsa-miR-873-4395467	Undetermined	Undetermined	Undetermined	Undetermined	Undetermined
345	hsa-miR-874-4395379	27.0823	26.8189	24.4268	29.7242	28.6446
346	hsa-miR-875-3p-4395315	Undetermined	Undetermined	Undetermined	Undetermined	Undetermined
347	hsa-miR-876-3p-4395336	33.1007	Undetermined	Undetermined	Undetermined	Undetermined
348	hsa-miR-876-5p-4395316	Undetermined	Undetermined	Undetermined	Undetermined	Undetermined
349	hsa-miR-885-3p-4395483	Undetermined	Undetermined	Undetermined	Undetermined	Undetermined
350	hsa-miR-885-5p-4395407	25.0491	24.5114	24.0011	27.9869	25.099
351	hsa-miR-886-3p-4395305	25.914	26.4314	26.7539	29.9697	29.2244
352	hsa-miR-886-5p-4395304	24.774	25.6423	24.8506	26.8398	27.6589
353	hsa-miR-887-4395485	Undetermined	Undetermined	Undetermined	Undetermined	Undetermined
354	hsa-miR-888-4395323	Undetermined	32.4534	31.8919	Undetermined	31.5673
355	hsa-miR-889-4395313	23.9955	23.7236	22.4718	28.0753	27.8064
356	hsa-miR-890-4395320	Undetermined	Undetermined	Undetermined	Undetermined	Undetermined
357	hsa-miR-891a-4395302	Undetermined	35.7713	32.2125	Undetermined	Undetermined
358	hsa-miR-891b-4395321	Undetermined	Undetermined	Undetermined	Undetermined	Undetermined
359	hsa-miR-892a-4395306	Undetermined	Undetermined	Undetermined	Undetermined	Undetermined
360	hsa-miR-147-4373131	Undetermined	Undetermined	Undetermined	34.5011	Undetermined
361	hsa-miR-208-4373091	Undetermined	Undetermined	Undetermined	Undetermined	Undetermined
362	hsa-miR-211-4373088	27.8974	29.6797	Undetermined	30.8752	Undetermined
363	hsa-miR-212-4373087	27.1377	26.5131	24.8962	28.0133	29.6355
364	hsa-miR-219-1-3p-4395206	33.6779	Undetermined	32.3445	Undetermined	Undetermined
365	hsa-miR-219-2-3p-4395501	Undetermined	Undetermined	Undetermined	Undetermined	Undetermined
366	hsa-miR-220-4373078	Undetermined	Undetermined	Undetermined	Undetermined	Undetermined
367	hsa-miR-220b-4395317	Undetermined	Undetermined	Undetermined	Undetermined	Undetermined
368	hsa-miR-220c-4395322	Undetermined	Undetermined	Undetermined	Undetermined	Undetermined
369	hsa-miR-298-4395301	Undetermined	Undetermined	Undetermined	Undetermined	Undetermined
370	hsa-miR-325-4373051	Undetermined	Undetermined	Undetermined	Undetermined	Undetermined
371	hsa-miR-346-4373038	Undetermined	Undetermined	Undetermined	Undetermined	Undetermined
372	hsa-miR-376c-4395233	20.4304	20.9514	19.2354	22.6402	22.9985
373	hsa-miR-384-4373017	Undetermined	Undetermined	Undetermined	Undetermined	Undetermined
374	hsa-miR-412-4373199	Undetermined	Undetermined	Undetermined	Undetermined	Undetermined
375	hsa-miR-448-4373206	Undetermined	Undetermined	Undetermined	Undetermined	Undetermined
376	hsa-miR-492-4373217	Undetermined	Undetermined	Undetermined	Undetermined	Undetermined
377	hsa-miR-506-4373231	Undetermined	Undetermined	Undetermined	Undetermined	Undetermined
378	hsa-miR-509-3-5p-4395266	Undetermined	Undetermined	Undetermined	Undetermined	Undetermined
379	hsa-miR-511-4373236	30.985	30.0197	29.2531	29.9592	30.961
380	hsa-miR-517b-4373244	Undetermined	Undetermined	31.453	33.7706	Undetermined
381	hsa-miR-519c-3p-4373251	Undetermined	Undetermined	Undetermined	Undetermined	Undetermined
382	hsa-miR-520b-4373252	Undetermined	Undetermined	Undetermined	37.0475	Undetermined
383	hsa-miR-520e-4373255	Undetermined	Undetermined	Undetermined	Undetermined	Undetermined
384	hsa-miR-520f-4373256	33.7149	Undetermined	Undetermined	Undetermined	Undetermined
Assay Type
Filename
NAP
Operator
PlateID
R^2
R^2
R^2
R^2
R^2
R^2
R^2
R^2
R^2
R^2
R^2
R^2
R^2
R^2
R^2
R^2
R^2
R^2
R^2
R^2
R^2
R^2
R^2
R^2
R^2
R^2
R^2
R^2
R^2
R^2
R^2
R^2
R^2
R^2
R^2
R^2
R^2
R^2
R^2
R^2
R^2
R^2
R^2
R^2
R^2
R^2
R^2
R^2
R^2
R^2
R^2
R^2
R^2
R^2
R^2
R^2
R^2
R^2
R^2
R^2
R^2
R^2
R^2
R^2
R^2
R^2
R^2
R^2
R^2
R^2
R^2
R^2
R^2
R^2
R^2
R^2
R^2
R^2
R^2
R^2
R^2
R^2
R^2
R^2
R^2
R^2
R^2
R^2
R^2
R^2
R^2
R^2
R^2
R^2
R^2
R^2
R^2
R^2
R^2
R^2
R^2
R^2
R^2
R^2
R^2
R^2
R^2
R^2
R^2
R^2
R^2
R^2
R^2
R^2
R^2
R^2
R^2
R^2
R^2
R^2
R^2
R^2
R^2
R^2
R^2
R^2
R^2
R^2
R^2
R^2
R^2
R^2
R^2
R^2
R^2
R^2
R^2
R^2
R^2
R^2
R^2
R^2
R^2
R^2
R^2
R^2
R^2
R^2
R^2
R^2
R^2
R^2
R^2
R^2
R^2
R^2
R^2
R^2
R^2
R^2
R^2
R^2
R^2
R^2
R^2
R^2
R^2
R^2
R^2
R^2
R^2
R^2
R^2
R^2
R^2
R^2
R^2
R^2
R^2
R^2
R^2
R^2
R^2
R^2
R^2
R^2
R^2
R^2
R^2
R^2
R^2
R^2
R^2
R^2
R^2
R^2
R^2
R^2
R^2
R^2
R^2
R^2
R^2
R^2
R^2
R^2
R^2
R^2
R^2
R^2
R^2
R^2
R^2
R^2
R^2
R^2
R^2
R^2
R^2
R^2
R^2
R^2
R^2
R^2
R^2
R^2
R^2
R^2
R^2
R^2
R^2
R^2
R^2
R^2
R^2
R^2
R^2
R^2
R^2
R^2
R^2
R^2
R^2
R^2
R^2
R^2
R^2
R^2
R^2
R^2
R^2
R^2
R^2
R^2
R^2
R^2
R^2
R^2
R^2
R^2
R^2
R^2
R^2
R^2
R^2
R^2
R^2
R^2
R^2
R^2
R^2
R^2
R^2
R^2
R^2
R^2
R^2
R^2
R^2
R^2
R^2
R^2
R^2
R^2
R^2
R^2
R^2
R^2
R^2
R^2
R^2
R^2
R^2
R^2
R^2
R^2
R^2
R^2
R^2
R^2
R^2
R^2
R^2
R^2
R^2
R^2
R^2
R^2
R^2
R^2
R^2
R^2
R^2
R^2
R^2
R^2
R^2
R^2
R^2
R^2
R^2
R^2
R^2
R^2
R^2
R^2
R^2
R^2
R^2
R^2
R^2
R^2
R^2
R^2
R^2
R^2
R^2
R^2
R^2
R^2
R^2
R^2
R^2
R^2
R^2
R^2
R^2
R^2
R^2
R^2
R^2
R^2
R^2
R^2
R^2
R^2
R^2
R^2
R^2
R^2
R^2
R^2
R^2
R^2
R^2
R^2
R^2
R^2
R^2
R^2
R^2
R^2
R^2
R^2
R^2
R^2
R^2
R^2
R^2
R^2
R^2
Run DateTime
Sample Information
SDS 2.3	1
Slope	cycles/log decade
Slope	cycles/log decade
Slope	cycles/log decade
Slope	cycles/log decade
Slope	cycles/log decade
Slope	cycles/log decade
Slope	cycles/log decade
Slope	cycles/log decade
Slope	cycles/log decade
Slope	cycles/log decade
Slope	cycles/log decade
Slope	cycles/log decade
Slope	cycles/log decade
Slope	cycles/log decade
Slope	cycles/log decade
Slope	cycles/log decade
Slope	cycles/log decade
Slope	cycles/log decade
Slope	cycles/log decade
Slope	cycles/log decade
Slope	cycles/log decade
Slope	cycles/log decade
Slope	cycles/log decade
Slope	cycles/log decade
Slope	cycles/log decade
Slope	cycles/log decade
Slope	cycles/log decade
Slope	cycles/log decade
Slope	cycles/log decade
Slope	cycles/log decade
Slope	cycles/log decade
Slope	cycles/log decade
Slope	cycles/log decade
Slope	cycles/log decade
Slope	cycles/log decade
Slope	cycles/log decade
Slope	cycles/log decade
Slope	cycles/log decade
Slope	cycles/log decade
Slope	cycles/log decade
Slope	cycles/log decade
Slope	cycles/log decade
Slope	cycles/log decade
Slope	cycles/log decade
Slope	cycles/log decade
Slope	cycles/log decade
Slope	cycles/log decade
Slope	cycles/log decade
Slope	cycles/log decade
Slope	cycles/log decade
Slope	cycles/log decade
Slope	cycles/log decade
Slope	cycles/log decade
Slope	cycles/log decade
Slope	cycles/log decade
Slope	cycles/log decade
Slope	cycles/log decade
Slope	cycles/log decade
Slope	cycles/log decade
Slope	cycles/log decade
Slope	cycles/log decade
Slope	cycles/log decade
Slope	cycles/log decade
Slope	cycles/log decade
Slope	cycles/log decade
Slope	cycles/log decade
Slope	cycles/log decade
Slope	cycles/log decade
Slope	cycles/log decade
Slope	cycles/log decade
Slope	cycles/log decade
Slope	cycles/log decade
Slope	cycles/log decade
Slope	cycles/log decade
Slope	cycles/log decade
Slope	cycles/log decade
Slope	cycles/log decade
Slope	cycles/log decade
Slope	cycles/log decade
Slope	cycles/log decade
Slope	cycles/log decade
Slope	cycles/log decade
Slope	cycles/log decade
Slope	cycles/log decade
Slope	cycles/log decade
Slope	cycles/log decade
Slope	cycles/log decade
Slope	cycles/log decade
Slope	cycles/log decade
Slope	cycles/log decade
Slope	cycles/log decade
Slope	cycles/log decade
Slope	cycles/log decade
Slope	cycles/log decade
Slope	cycles/log decade
Slope	cycles/log decade
Slope	cycles/log decade
Slope	cycles/log decade
Slope	cycles/log decade
Slope	cycles/log decade
Slope	cycles/log decade
Slope	cycles/log decade
Slope	cycles/log decade
Slope	cycles/log decade
Slope	cycles/log decade
Slope	cycles/log decade
Slope	cycles/log decade
Slope	cycles/log decade
Slope	cycles/log decade
Slope	cycles/log decade
Slope	cycles/log decade
Slope	cycles/log decade
Slope	cycles/log decade
Slope	cycles/log decade
Slope	cycles/log decade
Slope	cycles/log decade
Slope	cycles/log decade
Slope	cycles/log decade
Slope	cycles/log decade
Slope	cycles/log decade
Slope	cycles/log decade
Slope	cycles/log decade
Slope	cycles/log decade
Slope	cycles/log decade
Slope	cycles/log decade
Slope	cycles/log decade
Slope	cycles/log decade
Slope	cycles/log decade
Slope	cycles/log decade
Slope	cycles/log decade
Slope	cycles/log decade
Slope	cycles/log decade
Slope	cycles/log decade
Slope	cycles/log decade
Slope	cycles/log decade
Slope	cycles/log decade
Slope	cycles/log decade
Slope	cycles/log decade
Slope	cycles/log decade
Slope	cycles/log decade
Slope	cycles/log decade
Slope	cycles/log decade
Slope	cycles/log decade
Slope	cycles/log decade
Slope	cycles/log decade
Slope	cycles/log decade
Slope	cycles/log decade
Slope	cycles/log decade
Slope	cycles/log decade
Slope	cycles/log decade
Slope	cycles/log decade
Slope	cycles/log decade
Slope	cycles/log decade
Slope	cycles/log decade
Slope	cycles/log decade
Slope	cycles/log decade
Slope	cycles/log decade
Slope	cycles/log decade
Slope	cycles/log decade
Slope	cycles/log decade
Slope	cycles/log decade
Slope	cycles/log decade
Slope	cycles/log decade
Slope	cycles/log decade
Slope	cycles/log decade
Slope	cycles/log decade
Slope	cycles/log decade
Slope	cycles/log decade
Slope	cycles/log decade
Slope	cycles/log decade
Slope	cycles/log decade
Slope	cycles/log decade
Slope	cycles/log decade
Slope	cycles/log decade
Slope	cycles/log decade
Slope	cycles/log decade
Slope	cycles/log decade
Slope	cycles/log decade
Slope	cycles/log decade
Slope	cycles/log decade
Slope	cycles/log decade
Slope	cycles/log decade
Slope	cycles/log decade
Slope	cycles/log decade
Slope	cycles/log decade
Slope	cycles/log decade
Slope	cycles/log decade
Slope	cycles/log decade
Slope	cycles/log decade
Slope	cycles/log decade
Slope	cycles/log decade
Slope	cycles/log decade
Slope	cycles/log decade
Slope	cycles/log decade
Slope	cycles/log decade
Slope	cycles/log decade
Slope	cycles/log decade
Slope	cycles/log decade
Slope	cycles/log decade
Slope	cycles/log decade
Slope	cycles/log decade
Slope	cycles/log decade
Slope	cycles/log decade
Slope	cycles/log decade
Slope	cycles/log decade
Slope	cycles/log decade
Slope	cycles/log decade
Slope	cycles/log decade
Slope	cycles/log decade
Slope	cycles/log decade
Slope	cycles/log decade
Slope	cycles/log decade
Slope	cycles/log decade
Slope	cycles/log decade
Slope	cycles/log decade
Slope	cycles/log decade
Slope	cycles/log decade
Slope	cycles/log decade
Slope	cycles/log decade
Slope	cycles/log decade
Slope	cycles/log decade
Slope	cycles/log decade
Slope	cycles/log decade
Slope	cycles/log decade
Slope	cycles/log decade
Slope	cycles/log decade
Slope	cycles/log decade
Slope	cycles/log decade
Slope	cycles/log decade
Slope	cycles/log decade
Slope	cycles/log decade
Slope	cycles/log decade
Slope	cycles/log decade
Slope	cycles/log decade
Slope	cycles/log decade
Slope	cycles/log decade
Slope	cycles/log decade
Slope	cycles/log decade
Slope	cycles/log decade
Slope	cycles/log decade
Slope	cycles/log decade
Slope	cycles/log decade
Slope	cycles/log decade
Slope	cycles/log decade
Slope	cycles/log decade
Slope	cycles/log decade
Slope	cycles/log decade
Slope	cycles/log decade
Slope	cycles/log decade
Slope	cycles/log decade
Slope	cycles/log decade
Slope	cycles/log decade
Slope	cycles/log decade
Slope	cycles/log decade
Slope	cycles/log decade
Slope	cycles/log decade
Slope	cycles/log decade
Slope	cycles/log decade
Slope	cycles/log decade
Slope	cycles/log decade
Slope	cycles/log decade
Slope	cycles/log decade
Slope	cycles/log decade
Slope	cycles/log decade
Slope	cycles/log decade
Slope	cycles/log decade
Slope	cycles/log decade
Slope	cycles/log decade
Slope	cycles/log decade
Slope	cycles/log decade
Slope	cycles/log decade
Slope	cycles/log decade
Slope	cycles/log decade
Slope	cycles/log decade
Slope	cycles/log decade
Slope	cycles/log decade
Slope	cycles/log decade
Slope	cycles/log decade
Slope	cycles/log decade
Slope	cycles/log decade
Slope	cycles/log decade
Slope	cycles/log decade
Slope	cycles/log decade
Slope	cycles/log decade
Slope	cycles/log decade
Slope	cycles/log decade
Slope	cycles/log decade
Slope	cycles/log decade
Slope	cycles/log decade
Slope	cycles/log decade
Slope	cycles/log decade
Slope	cycles/log decade
Slope	cycles/log decade
Slope	cycles/log decade
Slope	cycles/log decade
Slope	cycles/log decade
Slope	cycles/log decade
Slope	cycles/log decade
Slope	cycles/log decade
Slope	cycles/log decade
Slope	cycles/log decade
Slope	cycles/log decade
Slope	cycles/log decade
Slope	cycles/log decade
Slope	cycles/log decade
Slope	cycles/log decade
Slope	cycles/log decade
Slope	cycles/log decade
Slope	cycles/log decade
Slope	cycles/log decade
Slope	cycles/log decade
Slope	cycles/log decade
Slope	cycles/log decade
Slope	cycles/log decade
Slope	cycles/log decade
Slope	cycles/log decade
Slope	cycles/log decade
Slope	cycles/log decade
Slope	cycles/log decade
Slope	cycles/log decade
Slope	cycles/log decade
Slope	cycles/log decade
Slope	cycles/log decade
Slope	cycles/log decade
Slope	cycles/log decade
Slope	cycles/log decade
Slope	cycles/log decade
Slope	cycles/log decade
Slope	cycles/log decade
Slope	cycles/log decade
Slope	cycles/log decade
Slope	cycles/log decade
Slope	cycles/log decade
Slope	cycles/log decade
Slope	cycles/log decade
Slope	cycles/log decade
Slope	cycles/log decade
Slope	cycles/log decade
Slope	cycles/log decade
Slope	cycles/log decade
Slope	cycles/log decade
Slope	cycles/log decade
Slope	cycles/log decade
Slope	cycles/log decade
Slope	cycles/log decade
Slope	cycles/log decade
Slope	cycles/log decade
Slope	cycles/log decade
Slope	cycles/log decade
Slope	cycles/log decade
Slope	cycles/log decade
Slope	cycles/log decade
Slope	cycles/log decade
Slope	cycles/log decade
Slope	cycles/log decade
Slope	cycles/log decade
Slope	cycles/log decade
Slope	cycles/log decade
Slope	cycles/log decade
Slope	cycles/log decade
Slope	cycles/log decade
Slope	cycles/log decade
Slope	cycles/log decade
Slope	cycles/log decade
Slope	cycles/log decade
Slope	cycles/log decade
Slope	cycles/log decade
Slope	cycles/log decade
Slope	cycles/log decade
Slope	cycles/log decade
Slope	cycles/log decade
Slope	cycles/log decade
Slope	cycles/log decade
Slope	cycles/log decade
Slope	cycles/log decade
Slope	cycles/log decade
Slope	cycles/log decade
Slope	cycles/log decade
Slope	cycles/log decade
Slope	cycles/log decade
Slope	cycles/log decade
ThermalCycleParams
Well	Detector Name	Ct	Ct	Ct	Ct	Ct
Well	Detector Name	Ct	Ct	Ct	Ct	Ct
Well	Detector Name	Ct	Ct	Ct	Ct	Ct
Well	Detector Name	Ct	Ct	Ct	Ct	Ct
Well	Detector Name	Ct	Ct	Ct	Ct	Ct
Well	Detector Name	Ct	Ct	Ct	Ct	Ct
Well	Detector Name	Ct	Ct	Ct	Ct	Ct
Well	Detector Name	Ct	Ct	Ct	Ct	Ct
Well	Detector Name	Ct	Ct	Ct	Ct	Ct
Well	Detector Name	Ct	Ct	Ct	Ct	Ct
Well	Detector Name	Ct	Ct	Ct	Ct	Ct
Well	Detector Name	Ct	Ct	Ct	Ct	Ct
Well	Detector Name	Ct	Ct	Ct	Ct	Ct
Well	Detector Name	Ct	Ct	Ct	Ct	Ct
Well	Detector Name	Ct	Ct	Ct	Ct	Ct
Well	Detector Name	Ct	Ct	Ct	Ct	Ct
Well	Detector Name	Ct	Ct	Ct	Ct	Ct
Well	Detector Name	Ct	Ct	Ct	Ct	Ct
Well	Detector Name	Ct	Ct	Ct	Ct	Ct
Well	Detector Name	Ct	Ct	Ct	Ct	Ct
Well	Detector Name	Ct	Ct	Ct	Ct	Ct
Well	Detector Name	Ct	Ct	Ct	Ct	Ct
Well	Detector Name	Ct	Ct	Ct	Ct	Ct
Well	Detector Name	Ct	Ct	Ct	Ct	Ct
Well	Detector Name	Ct	Ct	Ct	Ct	Ct
Well	Detector Name	Ct	Ct	Ct	Ct	Ct
Well	Detector Name	Ct	Ct	Ct	Ct	Ct
Well	Detector Name	Ct	Ct	Ct	Ct	Ct
Well	Detector Name	Ct	Ct	Ct	Ct	Ct
Well	Detector Name	Ct	Ct	Ct	Ct	Ct
Well	Detector Name	Ct	Ct	Ct	Ct	Ct
Well	Detector Name	Ct	Ct	Ct	Ct	Ct
Well	Detector Name	Ct	Ct	Ct	Ct	Ct
Well	Detector Name	Ct	Ct	Ct	Ct	Ct
Well	Detector Name	Ct	Ct	Ct	Ct	Ct
Well	Detector Name	Ct	Ct	Ct	Ct	Ct
Well	Detector Name	Ct	Ct	Ct	Ct	Ct
Well	Detector Name	Ct	Ct	Ct	Ct	Ct
Well	Detector Name	Ct	Ct	Ct	Ct	Ct
Well	Detector Name	Ct	Ct	Ct	Ct	Ct
Well	Detector Name	Ct	Ct	Ct	Ct	Ct
Well	Detector Name	Ct	Ct	Ct	Ct	Ct
Well	Detector Name	Ct	Ct	Ct	Ct	Ct
Well	Detector Name	Ct	Ct	Ct	Ct	Ct
Well	Detector Name	Ct	Ct	Ct	Ct	Ct
Well	Detector Name	Ct	Ct	Ct	Ct	Ct
Well	Detector Name	Ct	Ct	Ct	Ct	Ct
Well	Detector Name	Ct	Ct	Ct	Ct	Ct
Well	Detector Name	Ct	Ct	Ct	Ct	Ct
Well	Detector Name	Ct	Ct	Ct	Ct	Ct
Well	Detector Name	Ct	Ct	Ct	Ct	Ct
Well	Detector Name	Ct	Ct	Ct	Ct	Ct
Well	Detector Name	Ct	Ct	Ct	Ct	Ct
Well	Detector Name	Ct	Ct	Ct	Ct	Ct
Well	Detector Name	Ct	Ct	Ct	Ct	Ct
Well	Detector Name	Ct	Ct	Ct	Ct	Ct
Well	Detector Name	Ct	Ct	Ct	Ct	Ct
Well	Detector Name	Ct	Ct	Ct	Ct	Ct
Well	Detector Name	Ct	Ct	Ct	Ct	Ct
Well	Detector Name	Ct	Ct	Ct	Ct	Ct
Well	Detector Name	Ct	Ct	Ct	Ct	Ct
Well	Detector Name	Ct	Ct	Ct	Ct	Ct
Well	Detector Name	Ct	Ct	Ct	Ct	Ct
Well	Detector Name	Ct	Ct	Ct	Ct	Ct
Well	Detector Name	Ct	Ct	Ct	Ct	Ct
Well	Detector Name	Ct	Ct	Ct	Ct	Ct
Well	Detector Name	Ct	Ct	Ct	Ct	Ct
Well	Detector Name	Ct	Ct	Ct	Ct	Ct
Well	Detector Name	Ct	Ct	Ct	Ct	Ct
Well	Detector Name	Ct	Ct	Ct	Ct	Ct
Well	Detector Name	Ct	Ct	Ct	Ct	Ct
Well	Detector Name	Ct	Ct	Ct	Ct	Ct
Well	Detector Name	Ct	Ct	Ct	Ct	Ct
Well	Detector Name	Ct	Ct	Ct	Ct	Ct
Well	Detector Name	Ct	Ct	Ct	Ct	Ct
Well	Detector Name	Ct	Ct	Ct	Ct	Ct
Well	Detector Name	Ct	Ct	Ct	Ct	Ct
Well	Detector Name	Ct	Ct	Ct	Ct	Ct
Well	Detector Name	Ct	Ct	Ct	Ct	Ct
Well	Detector Name	Ct	Ct	Ct	Ct	Ct
Well	Detector Name	Ct	Ct	Ct	Ct	Ct
Well	Detector Name	Ct	Ct	Ct	Ct	Ct
Well	Detector Name	Ct	Ct	Ct	Ct	Ct
Well	Detector Name	Ct	Ct	Ct	Ct	Ct
Well	Detector Name	Ct	Ct	Ct	Ct	Ct
Well	Detector Name	Ct	Ct	Ct	Ct	Ct
Well	Detector Name	Ct	Ct	Ct	Ct	Ct
Well	Detector Name	Ct	Ct	Ct	Ct	Ct
Well	Detector Name	Ct	Ct	Ct	Ct	Ct
Well	Detector Name	Ct	Ct	Ct	Ct	Ct
Well	Detector Name	Ct	Ct	Ct	Ct	Ct
Well	Detector Name	Ct	Ct	Ct	Ct	Ct
Well	Detector Name	Ct	Ct	Ct	Ct	Ct
Well	Detector Name	Ct	Ct	Ct	Ct	Ct
Well	Detector Name	Ct	Ct	Ct	Ct	Ct
Well	Detector Name	Ct	Ct	Ct	Ct	Ct
Well	Detector Name	Ct	Ct	Ct	Ct	Ct
Well	Detector Name	Ct	Ct	Ct	Ct	Ct
Well	Detector Name	Ct	Ct	Ct	Ct	Ct
Well	Detector Name	Ct	Ct	Ct	Ct	Ct
Well	Detector Name	Ct	Ct	Ct	Ct	Ct
Well	Detector Name	Ct	Ct	Ct	Ct	Ct
Well	Detector Name	Ct	Ct	Ct	Ct	Ct
Well	Detector Name	Ct	Ct	Ct	Ct	Ct
Well	Detector Name	Ct	Ct	Ct	Ct	Ct
Well	Detector Name	Ct	Ct	Ct	Ct	Ct
Well	Detector Name	Ct	Ct	Ct	Ct	Ct
Well	Detector Name	Ct	Ct	Ct	Ct	Ct
Well	Detector Name	Ct	Ct	Ct	Ct	Ct
Well	Detector Name	Ct	Ct	Ct	Ct	Ct
Well	Detector Name	Ct	Ct	Ct	Ct	Ct
Well	Detector Name	Ct	Ct	Ct	Ct	Ct
Well	Detector Name	Ct	Ct	Ct	Ct	Ct
Well	Detector Name	Ct	Ct	Ct	Ct	Ct
Well	Detector Name	Ct	Ct	Ct	Ct	Ct
Well	Detector Name	Ct	Ct	Ct	Ct	Ct
Well	Detector Name	Ct	Ct	Ct	Ct	Ct
Well	Detector Name	Ct	Ct	Ct	Ct	Ct
Well	Detector Name	Ct	Ct	Ct	Ct	Ct
Well	Detector Name	Ct	Ct	Ct	Ct	Ct
Well	Detector Name	Ct	Ct	Ct	Ct	Ct
Well	Detector Name	Ct	Ct	Ct	Ct	Ct
Well	Detector Name	Ct	Ct	Ct	Ct	Ct
Well	Detector Name	Ct	Ct	Ct	Ct	Ct
Well	Detector Name	Ct	Ct	Ct	Ct	Ct
Well	Detector Name	Ct	Ct	Ct	Ct	Ct
Well	Detector Name	Ct	Ct	Ct	Ct	Ct
Well	Detector Name	Ct	Ct	Ct	Ct	Ct
Well	Detector Name	Ct	Ct	Ct	Ct	Ct
Well	Detector Name	Ct	Ct	Ct	Ct	Ct
Well	Detector Name	Ct	Ct	Ct	Ct	Ct
Well	Detector Name	Ct	Ct	Ct	Ct	Ct
Well	Detector Name	Ct	Ct	Ct	Ct	Ct
Well	Detector Name	Ct	Ct	Ct	Ct	Ct
Well	Detector Name	Ct	Ct	Ct	Ct	Ct
Well	Detector Name	Ct	Ct	Ct	Ct	Ct
Well	Detector Name	Ct	Ct	Ct	Ct	Ct
Well	Detector Name	Ct	Ct	Ct	Ct	Ct
Well	Detector Name	Ct	Ct	Ct	Ct	Ct
Well	Detector Name	Ct	Ct	Ct	Ct	Ct
Well	Detector Name	Ct	Ct	Ct	Ct	Ct
Well	Detector Name	Ct	Ct	Ct	Ct	Ct
Well	Detector Name	Ct	Ct	Ct	Ct	Ct
Well	Detector Name	Ct	Ct	Ct	Ct	Ct
Well	Detector Name	Ct	Ct	Ct	Ct	Ct
Well	Detector Name	Ct	Ct	Ct	Ct	Ct
Well	Detector Name	Ct	Ct	Ct	Ct	Ct
Well	Detector Name	Ct	Ct	Ct	Ct	Ct
Well	Detector Name	Ct	Ct	Ct	Ct	Ct
Well	Detector Name	Ct	Ct	Ct	Ct	Ct
Well	Detector Name	Ct	Ct	Ct	Ct	Ct
Well	Detector Name	Ct	Ct	Ct	Ct	Ct
Well	Detector Name	Ct	Ct	Ct	Ct	Ct
Well	Detector Name	Ct	Ct	Ct	Ct	Ct
Well	Detector Name	Ct	Ct	Ct	Ct	Ct
Well	Detector Name	Ct	Ct	Ct	Ct	Ct
Well	Detector Name	Ct	Ct	Ct	Ct	Ct
Well	Detector Name	Ct	Ct	Ct	Ct	Ct
Well	Detector Name	Ct	Ct	Ct	Ct	Ct
Well	Detector Name	Ct	Ct	Ct	Ct	Ct
Well	Detector Name	Ct	Ct	Ct	Ct	Ct
Well	Detector Name	Ct	Ct	Ct	Ct	Ct
Well	Detector Name	Ct	Ct	Ct	Ct	Ct
Well	Detector Name	Ct	Ct	Ct	Ct	Ct
Well	Detector Name	Ct	Ct	Ct	Ct	Ct
Well	Detector Name	Ct	Ct	Ct	Ct	Ct
Well	Detector Name	Ct	Ct	Ct	Ct	Ct
Well	Detector Name	Ct	Ct	Ct	Ct	Ct
Well	Detector Name	Ct	Ct	Ct	Ct	Ct
Well	Detector Name	Ct	Ct	Ct	Ct	Ct
Well	Detector Name	Ct	Ct	Ct	Ct	Ct
Well	Detector Name	Ct	Ct	Ct	Ct	Ct
Well	Detector Name	Ct	Ct	Ct	Ct	Ct
Well	Detector Name	Ct	Ct	Ct	Ct	Ct
Well	Detector Name	Ct	Ct	Ct	Ct	Ct
Well	Detector Name	Ct	Ct	Ct	Ct	Ct
Well	Detector Name	Ct	Ct	Ct	Ct	Ct
Well	Detector Name	Ct	Ct	Ct	Ct	Ct
Well	Detector Name	Ct	Ct	Ct	Ct	Ct
Well	Detector Name	Ct	Ct	Ct	Ct	Ct
Well	Detector Name	Ct	Ct	Ct	Ct	Ct
Well	Detector Name	Ct	Ct	Ct	Ct	Ct
Well	Detector Name	Ct	Ct	Ct	Ct	Ct
Well	Detector Name	Ct	Ct	Ct	Ct	Ct
Well	Detector Name	Ct	Ct	Ct	Ct	Ct
Well	Detector Name	Ct	Ct	Ct	Ct	Ct
Well	Detector Name	Ct	Ct	Ct	Ct	Ct
Well	Detector Name	Ct	Ct	Ct	Ct	Ct
Well	Detector Name	Ct	Ct	Ct	Ct	Ct
Well	Detector Name	Ct	Ct	Ct	Ct	Ct
Well	Detector Name	Ct	Ct	Ct	Ct	Ct
Well	Detector Name	Ct	Ct	Ct	Ct	Ct
Well	Detector Name	Ct	Ct	Ct	Ct	Ct
Well	Detector Name	Ct	Ct	Ct	Ct	Ct
Well	Detector Name	Ct	Ct	Ct	Ct	Ct
Well	Detector Name	Ct	Ct	Ct	Ct	Ct
Well	Detector Name	Ct	Ct	Ct	Ct	Ct
Well	Detector Name	Ct	Ct	Ct	Ct	Ct
Well	Detector Name	Ct	Ct	Ct	Ct	Ct
Well	Detector Name	Ct	Ct	Ct	Ct	Ct
Well	Detector Name	Ct	Ct	Ct	Ct	Ct
Well	Detector Name	Ct	Ct	Ct	Ct	Ct
Well	Detector Name	Ct	Ct	Ct	Ct	Ct
Well	Detector Name	Ct	Ct	Ct	Ct	Ct
Well	Detector Name	Ct	Ct	Ct	Ct	Ct
Well	Detector Name	Ct	Ct	Ct	Ct	Ct
Well	Detector Name	Ct	Ct	Ct	Ct	Ct
Well	Detector Name	Ct	Ct	Ct	Ct	Ct
Well	Detector Name	Ct	Ct	Ct	Ct	Ct
Well	Detector Name	Ct	Ct	Ct	Ct	Ct
Well	Detector Name	Ct	Ct	Ct	Ct	Ct
Well	Detector Name	Ct	Ct	Ct	Ct	Ct
Well	Detector Name	Ct	Ct	Ct	Ct	Ct
Well	Detector Name	Ct	Ct	Ct	Ct	Ct
Well	Detector Name	Ct	Ct	Ct	Ct	Ct
Well	Detector Name	Ct	Ct	Ct	Ct	Ct
Well	Detector Name	Ct	Ct	Ct	Ct	Ct
Well	Detector Name	Ct	Ct	Ct	Ct	Ct
Well	Detector Name	Ct	Ct	Ct	Ct	Ct
Well	Detector Name	Ct	Ct	Ct	Ct	Ct
Well	Detector Name	Ct	Ct	Ct	Ct	Ct
Well	Detector Name	Ct	Ct	Ct	Ct	Ct
Well	Detector Name	Ct	Ct	Ct	Ct	Ct
Well	Detector Name	Ct	Ct	Ct	Ct	Ct
Well	Detector Name	Ct	Ct	Ct	Ct	Ct
Well	Detector Name	Ct	Ct	Ct	Ct	Ct
Well	Detector Name	Ct	Ct	Ct	Ct	Ct
Well	Detector Name	Ct	Ct	Ct	Ct	Ct
Well	Detector Name	Ct	Ct	Ct	Ct	Ct
Well	Detector Name	Ct	Ct	Ct	Ct	Ct
Well	Detector Name	Ct	Ct	Ct	Ct	Ct
Well	Detector Name	Ct	Ct	Ct	Ct	Ct
Well	Detector Name	Ct	Ct	Ct	Ct	Ct
Well	Detector Name	Ct	Ct	Ct	Ct	Ct
Well	Detector Name	Ct	Ct	Ct	Ct	Ct
Well	Detector Name	Ct	Ct	Ct	Ct	Ct
Well	Detector Name	Ct	Ct	Ct	Ct	Ct
Well	Detector Name	Ct	Ct	Ct	Ct	Ct
Well	Detector Name	Ct	Ct	Ct	Ct	Ct
Well	Detector Name	Ct	Ct	Ct	Ct	Ct
Well	Detector Name	Ct	Ct	Ct	Ct	Ct
Well	Detector Name	Ct	Ct	Ct	Ct	Ct
Well	Detector Name	Ct	Ct	Ct	Ct	Ct
Well	Detector Name	Ct	Ct	Ct	Ct	Ct
Well	Detector Name	Ct	Ct	Ct	Ct	Ct
Well	Detector Name	Ct	Ct	Ct	Ct	Ct
Well	Detector Name	Ct	Ct	Ct	Ct	Ct
Well	Detector Name	Ct	Ct	Ct	Ct	Ct
Well	Detector Name	Ct	Ct	Ct	Ct	Ct
Well	Detector Name	Ct	Ct	Ct	Ct	Ct
Well	Detector Name	Ct	Ct	Ct	Ct	Ct
Well	Detector Name	Ct	Ct	Ct	Ct	Ct
Well	Detector Name	Ct	Ct	Ct	Ct	Ct
Well	Detector Name	Ct	Ct	Ct	Ct	Ct
Well	Detector Name	Ct	Ct	Ct	Ct	Ct
Well	Detector Name	Ct	Ct	Ct	Ct	Ct
Well	Detector Name	Ct	Ct	Ct	Ct	Ct
Well	Detector Name	Ct	Ct	Ct	Ct	Ct
Well	Detector Name	Ct	Ct	Ct	Ct	Ct
Well	Detector Name	Ct	Ct	Ct	Ct	Ct
Well	Detector Name	Ct	Ct	Ct	Ct	Ct
Well	Detector Name	Ct	Ct	Ct	Ct	Ct
Well	Detector Name	Ct	Ct	Ct	Ct	Ct
Well	Detector Name	Ct	Ct	Ct	Ct	Ct
Well	Detector Name	Ct	Ct	Ct	Ct	Ct
Well	Detector Name	Ct	Ct	Ct	Ct	Ct
Well	Detector Name	Ct	Ct	Ct	Ct	Ct
Well	Detector Name	Ct	Ct	Ct	Ct	Ct
Well	Detector Name	Ct	Ct	Ct	Ct	Ct
Well	Detector Name	Ct	Ct	Ct	Ct	Ct
Well	Detector Name	Ct	Ct	Ct	Ct	Ct
Well	Detector Name	Ct	Ct	Ct	Ct	Ct
Well	Detector Name	Ct	Ct	Ct	Ct	Ct
Well	Detector Name	Ct	Ct	Ct	Ct	Ct
Well	Detector Name	Ct	Ct	Ct	Ct	Ct
Well	Detector Name	Ct	Ct	Ct	Ct	Ct
Well	Detector Name	Ct	Ct	Ct	Ct	Ct
Well	Detector Name	Ct	Ct	Ct	Ct	Ct
Well	Detector Name	Ct	Ct	Ct	Ct	Ct
Well	Detector Name	Ct	Ct	Ct	Ct	Ct
Well	Detector Name	Ct	Ct	Ct	Ct	Ct
Well	Detector Name	Ct	Ct	Ct	Ct	Ct
Well	Detector Name	Ct	Ct	Ct	Ct	Ct
Well	Detector Name	Ct	Ct	Ct	Ct	Ct
Well	Detector Name	Ct	Ct	Ct	Ct	Ct
Well	Detector Name	Ct	Ct	Ct	Ct	Ct
Well	Detector Name	Ct	Ct	Ct	Ct	Ct
Well	Detector Name	Ct	Ct	Ct	Ct	Ct
Well	Detector Name	Ct	Ct	Ct	Ct	Ct
Well	Detector Name	Ct	Ct	Ct	Ct	Ct
Well	Detector Name	Ct	Ct	Ct	Ct	Ct
Well	Detector Name	Ct	Ct	Ct	Ct	Ct
Well	Detector Name	Ct	Ct	Ct	Ct	Ct
Well	Detector Name	Ct	Ct	Ct	Ct	Ct
Well	Detector Name	Ct	Ct	Ct	Ct	Ct
Well	Detector Name	Ct	Ct	Ct	Ct	Ct
Well	Detector Name	Ct	Ct	Ct	Ct	Ct
Well	Detector Name	Ct	Ct	Ct	Ct	Ct
Well	Detector Name	Ct	Ct	Ct	Ct	Ct
Well	Detector Name	Ct	Ct	Ct	Ct	Ct
Well	Detector Name	Ct	Ct	Ct	Ct	Ct
Well	Detector Name	Ct	Ct	Ct	Ct	Ct
Well	Detector Name	Ct	Ct	Ct	Ct	Ct
Well	Detector Name	Ct	Ct	Ct	Ct	Ct
Well	Detector Name	Ct	Ct	Ct	Ct	Ct
Well	Detector Name	Ct	Ct	Ct	Ct	Ct
Well	Detector Name	Ct	Ct	Ct	Ct	Ct
Well	Detector Name	Ct	Ct	Ct	Ct	Ct
Well	Detector Name	Ct	Ct	Ct	Ct	Ct
Well	Detector Name	Ct	Ct	Ct	Ct	Ct
Well	Detector Name	Ct	Ct	Ct	Ct	Ct
Well	Detector Name	Ct	Ct	Ct	Ct	Ct
Well	Detector Name	Ct	Ct	Ct	Ct	Ct
Well	Detector Name	Ct	Ct	Ct	Ct	Ct
Well	Detector Name	Ct	Ct	Ct	Ct	Ct
Well	Detector Name	Ct	Ct	Ct	Ct	Ct
Well	Detector Name	Ct	Ct	Ct	Ct	Ct
Well	Detector Name	Ct	Ct	Ct	Ct	Ct
Well	Detector Name	Ct	Ct	Ct	Ct	Ct
Well	Detector Name	Ct	Ct	Ct	Ct	Ct
Well	Detector Name	Ct	Ct	Ct	Ct	Ct
Well	Detector Name	Ct	Ct	Ct	Ct	Ct
Well	Detector Name	Ct	Ct	Ct	Ct	Ct
Well	Detector Name	Ct	Ct	Ct	Ct	Ct
Well	Detector Name	Ct	Ct	Ct	Ct	Ct
Well	Detector Name	Ct	Ct	Ct	Ct	Ct
Well	Detector Name	Ct	Ct	Ct	Ct	Ct
Well	Detector Name	Ct	Ct	Ct	Ct	Ct
Well	Detector Name	Ct	Ct	Ct	Ct	Ct
Well	Detector Name	Ct	Ct	Ct	Ct	Ct
Well	Detector Name	Ct	Ct	Ct	Ct	Ct
Well	Detector Name	Ct	Ct	Ct	Ct	Ct
Well	Detector Name	Ct	Ct	Ct	Ct	Ct
Well	Detector Name	Ct	Ct	Ct	Ct	Ct
Well	Detector Name	Ct	Ct	Ct	Ct	Ct
Well	Detector Name	Ct	Ct	Ct	Ct	Ct
Well	Detector Name	Ct	Ct	Ct	Ct	Ct
Well	Detector Name	Ct	Ct	Ct	Ct	Ct
Well	Detector Name	Ct	Ct	Ct	Ct	Ct
Well	Detector Name	Ct	Ct	Ct	Ct	Ct
Well	Detector Name	Ct	Ct	Ct	Ct	Ct
Well	Detector Name	Ct	Ct	Ct	Ct	Ct
Well	Detector Name	Ct	Ct	Ct	Ct	Ct
Well	Detector Name	Ct	Ct	Ct	Ct	Ct
Well	Detector Name	Ct	Ct	Ct	Ct	Ct
Well	Detector Name	Ct	Ct	Ct	Ct	Ct
Well	Detector Name	Ct	Ct	Ct	Ct	Ct
Well	Detector Name	Ct	Ct	Ct	Ct	Ct
Well	Detector Name	Ct	Ct	Ct	Ct	Ct
Well	Detector Name	Ct	Ct	Ct	Ct	Ct
Well	Detector Name	Ct	Ct	Ct	Ct	Ct
Well	Detector Name	Ct	Ct	Ct	Ct	Ct
Well	Detector Name	Ct	Ct	Ct	Ct	Ct
Well	Detector Name	Ct	Ct	Ct	Ct	Ct
Well	Detector Name	Ct	Ct	Ct	Ct	Ct
Well	Detector Name	Ct	Ct	Ct	Ct	Ct
Well	Detector Name	Ct	Ct	Ct	Ct	Ct
Well	Detector Name	Ct	Ct	Ct	Ct	Ct
Well	Detector Name	Ct	Ct	Ct	Ct	Ct
Well	Detector Name	Ct	Ct	Ct	Ct	Ct
Well	Detector Name	Ct	Ct	Ct	Ct	Ct
Well	Detector Name	Ct	Ct	Ct	Ct	Ct
Well	Detector Name	Ct	Ct	Ct	Ct	Ct
Well	Detector Name	Ct	Ct	Ct	Ct	Ct
Well	Detector Name	Ct	Ct	Ct	Ct	Ct
Well	Detector Name	Ct	Ct	Ct	Ct	Ct
Well	Detector Name	Ct	Ct	Ct	Ct	Ct
Well	Detector Name	Ct	Ct	Ct	Ct	Ct
Well	Detector Name	Ct	Ct	Ct	Ct	Ct
Well	Detector Name	Ct	Ct	Ct	Ct	Ct
Well	Detector Name	Ct	Ct	Ct	Ct	Ct
Well	Detector Name	Ct	Ct	Ct	Ct	Ct
Well	Detector Name	Ct	Ct	Ct	Ct	Ct
Well	Detector Name	Ct	Ct	Ct	Ct	Ct
Well	Detector Name	Ct	Ct	Ct	Ct	Ct
Well	Detector Name	Ct	Ct	Ct	Ct	Ct
Well	Detector Name	Ct	Ct	Ct	Ct	Ct
Well	Detector Name	Ct	Ct	Ct	Ct	Ct
Well	Detector Name	Ct	Ct	Ct	Ct	Ct
Well	Detector Name	Ct	Ct	Ct	Ct	Ct
Well	Detector Name	Ct	Ct	Ct	Ct	Ct
Y-Intercept
Y-Intercept
Y-Intercept
Y-Intercept
Y-Intercept
Y-Intercept
Y-Intercept
Y-Intercept
Y-Intercept
Y-Intercept
Y-Intercept
Y-Intercept
Y-Intercept
Y-Intercept
Y-Intercept
Y-Intercept
Y-Intercept
Y-Intercept
Y-Intercept
Y-Intercept
Y-Intercept
Y-Intercept
Y-Intercept
Y-Intercept
Y-Intercept
Y-Intercept
Y-Intercept
Y-Intercept
Y-Intercept
Y-Intercept
Y-Intercept
Y-Intercept
Y-Intercept
Y-Intercept
Y-Intercept
Y-Intercept
Y-Intercept
Y-Intercept
Y-Intercept
Y-Intercept
Y-Intercept
Y-Intercept
Y-Intercept
Y-Intercept
Y-Intercept
Y-Intercept
Y-Intercept
Y-Intercept
Y-Intercept
Y-Intercept
Y-Intercept
Y-Intercept
Y-Intercept
Y-Intercept
Y-Intercept
Y-Intercept
Y-Intercept
Y-Intercept
Y-Intercept
Y-Intercept
Y-Intercept
Y-Intercept
Y-Intercept
Y-Intercept
Y-Intercept
Y-Intercept
Y-Intercept
Y-Intercept
Y-Intercept
Y-Intercept
Y-Intercept
Y-Intercept
Y-Intercept
Y-Intercept
Y-Intercept
Y-Intercept
Y-Intercept
Y-Intercept
Y-Intercept
Y-Intercept
Y-Intercept
Y-Intercept
Y-Intercept
Y-Intercept
Y-Intercept
Y-Intercept
Y-Intercept
Y-Intercept
Y-Intercept
Y-Intercept
Y-Intercept
Y-Intercept
Y-Intercept
Y-Intercept
Y-Intercept
Y-Intercept
Y-Intercept
Y-Intercept
Y-Intercept
Y-Intercept
Y-Intercept
Y-Intercept
Y-Intercept
Y-Intercept
Y-Intercept
Y-Intercept
Y-Intercept
Y-Intercept
Y-Intercept
Y-Intercept
Y-Intercept
Y-Intercept
Y-Intercept
Y-Intercept
Y-Intercept
Y-Intercept
Y-Intercept
Y-Intercept
Y-Intercept
Y-Intercept
Y-Intercept
Y-Intercept
Y-Intercept
Y-Intercept
Y-Intercept
Y-Intercept
Y-Intercept
Y-Intercept
Y-Intercept
Y-Intercept
Y-Intercept
Y-Intercept
Y-Intercept
Y-Intercept
Y-Intercept
Y-Intercept
Y-Intercept
Y-Intercept
Y-Intercept
Y-Intercept
Y-Intercept
Y-Intercept
Y-Intercept
Y-Intercept
Y-Intercept
Y-Intercept
Y-Intercept
Y-Intercept
Y-Intercept
Y-Intercept
Y-Intercept
Y-Intercept
Y-Intercept
Y-Intercept
Y-Intercept
Y-Intercept
Y-Intercept
Y-Intercept
Y-Intercept
Y-Intercept
Y-Intercept
Y-Intercept
Y-Intercept
Y-Intercept
Y-Intercept
Y-Intercept
Y-Intercept
Y-Intercept
Y-Intercept
Y-Intercept
Y-Intercept
Y-Intercept
Y-Intercept
Y-Intercept
Y-Intercept
Y-Intercept
Y-Intercept
Y-Intercept
Y-Intercept
Y-Intercept
Y-Intercept
Y-Intercept
Y-Intercept
Y-Intercept
Y-Intercept
Y-Intercept
Y-Intercept
Y-Intercept
Y-Intercept
Y-Intercept
Y-Intercept
Y-Intercept
Y-Intercept
Y-Intercept
Y-Intercept
Y-Intercept
Y-Intercept
Y-Intercept
Y-Intercept
Y-Intercept
Y-Intercept
Y-Intercept
Y-Intercept
Y-Intercept
Y-Intercept
Y-Intercept
Y-Intercept
Y-Intercept
Y-Intercept
Y-Intercept
Y-Intercept
Y-Intercept
Y-Intercept
Y-Intercept
Y-Intercept
Y-Intercept
Y-Intercept
Y-Intercept
Y-Intercept
Y-Intercept
Y-Intercept
Y-Intercept
Y-Intercept
Y-Intercept
Y-Intercept
Y-Intercept
Y-Intercept
Y-Intercept
Y-Intercept
Y-Intercept
Y-Intercept
Y-Intercept
Y-Intercept
Y-Intercept
Y-Intercept
Y-Intercept
Y-Intercept
Y-Intercept
Y-Intercept
Y-Intercept
Y-Intercept
Y-Intercept
Y-Intercept
Y-Intercept
Y-Intercept
Y-Intercept
Y-Intercept
Y-Intercept
Y-Intercept
Y-Intercept
Y-Intercept
Y-Intercept
Y-Intercept
Y-Intercept
Y-Intercept
Y-Intercept
Y-Intercept
Y-Intercept
Y-Intercept
Y-Intercept
Y-Intercept
Y-Intercept
Y-Intercept
Y-Intercept
Y-Intercept
Y-Intercept
Y-Intercept
Y-Intercept
Y-Intercept
Y-Intercept
Y-Intercept
Y-Intercept
Y-Intercept
Y-Intercept
Y-Intercept
Y-Intercept
Y-Intercept
Y-Intercept
Y-Intercept
Y-Intercept
Y-Intercept
Y-Intercept
Y-Intercept
Y-Intercept
Y-Intercept
Y-Intercept
Y-Intercept
Y-Intercept
Y-Intercept
Y-Intercept
Y-Intercept
Y-Intercept
Y-Intercept
Y-Intercept
Y-Intercept
Y-Intercept
Y-Intercept
Y-Intercept
Y-Intercept
Y-Intercept
Y-Intercept
Y-Intercept
Y-Intercept
Y-Intercept
Y-Intercept
Y-Intercept
Y-Intercept
Y-Intercept
Y-Intercept
Y-Intercept
Y-Intercept
Y-Intercept
Y-Intercept
Y-Intercept
Y-Intercept
Y-Intercept
Y-Intercept
Y-Intercept
Y-Intercept
Y-Intercept
Y-Intercept
Y-Intercept
Y-Intercept
Y-Intercept
Y-Intercept
Y-Intercept
Y-Intercept
Y-Intercept
Y-Intercept
Y-Intercept
Y-Intercept
Y-Intercept
Y-Intercept
Y-Intercept
Y-Intercept
Y-Intercept
Y-Intercept
Y-Intercept
Y-Intercept
Y-Intercept
Y-Intercept
Y-Intercept
Y-Intercept
Y-Intercept
Y-Intercept
Y-Intercept
Y-Intercept
Y-Intercept
Y-Intercept
Y-Intercept
Y-Intercept
Y-Intercept
Y-Intercept
Y-Intercept
Y-Intercept
Y-Intercept
Y-Intercept
Y-Intercept
Y-Intercept
Y-Intercept
Y-Intercept
Y-Intercept
Y-Intercept
Y-Intercept
Y-Intercept
Y-Intercept
Y-Intercept
Y-Intercept
Y-Intercept
Y-Intercept
Y-Intercept
Y-Intercept
Y-Intercept
Y-Intercept
Y-Intercept
Y-Intercept
Y-Intercept
Y-Intercept
Y-Intercept
Y-Intercept
Y-Intercept

## Sheet: class IV
	Expression data of screened miRNAs (Ct)
		NYHA IV 1	NYHA IV 2	NYHA IV 3	NYHA IV 4	NYHA IV 5
1	hsa-let-7a-4373169	19.4889	25.1918	20.3586	25.883	21.5
2	hsa-let-7c-4373167	24.9769	28.0726	24.9216	28.7205	25.7838
3	hsa-let-7d-4395394	20.2714	24.6723	20.5164	24.7767	20.3889
4	hsa-let-7e-4395517	18.6051	21.562	18.8839	21.8763	18.8219
5	hsa-let-7f-4373164	Undetermined	Undetermined	24.6354	Undetermined	Undetermined
6	hsa-let-7g-4395393	21.0207	25.487	21.326	24.8479	21.5314
7	hsa-miR-1-4395333	25.4526	33.733	25.0283	30.6218	24.631
8	hsa-miR-9-4373285	26.8146	Undetermined	27.5988	30.5352	27.6198
9	hsa-miR-10a-4373153	24.7383	28.286	24.7558	29.2444	24.4274
10	hsa-miR-10b-4395329	27.6342	Undetermined	24.6875	27.5052	25.6843
11	MammU6-4395470	26.7722	24.4017	23.9889	22.4144	25.3303
12	MammU6-4395470	26.8198	25.6455	24.2609	22.2852	25.8475
13	hsa-miR-15a-4373123	Undetermined	Undetermined	Undetermined	Undetermined	Undetermined
14	hsa-miR-15b-4373122	18.088	23.7421	18.7629	23.2739	19.7876
15	hsa-miR-16-4373121	16.2042	23.0577	16.1931	17.7616	17.7229
16	hsa-miR-17-4395419	15.6113	21.073	15.787	17.92	16.8297
17	hsa-miR-18a-4395533	20.2467	26.7225	20.0438	25.1785	21.8793
18	hsa-miR-18b-4395328	24.119	Undetermined	24.5296	29.5732	25.2966
19	hsa-miR-19a-4373099	19.0885	26.2746	19.7266	22.1451	20.2247
20	hsa-miR-19b-4373098	13.5608	19.5148	14.0061	16.7454	14.1928
21	hsa-miR-20a-4373286	14.9752	22.1688	15.8308	18.7697	17.1642
22	hsa-miR-20b-4373263	19.977	24.9347	20.1104	22.9495	20.4555
23	hsa-miR-21-4373090	14.5644	19.686	15.7825	20.5291	14.8482
24	hsa-miR-22-4373079	19.393	23.8271	20.4318	24.29	19.4534
25	hsa-miR-23a-4373074	Undetermined	Undetermined	24.5765	29.5258	Undetermined
26	hsa-miR-23b-4373073	Undetermined	Undetermined	Undetermined	Undetermined	Undetermined
27	hsa-miR-24-4373072	13.6644	18.2891	13.7294	15.3377	14.1515
28	hsa-miR-25-4373071	18.0941	21.471	17.7242	20.9392	18.2721
29	hsa-miR-26a-4395166	18.0721	24.314	18.7706	22.2677	19.5411
30	hsa-miR-26b-4395167	19.7507	26.3858	20.2189	24.3578	21.0105
31	hsa-miR-27a-4373287	16.1636	23.2221	17.0475	21.175	18.6534
32	hsa-miR-27b-4373068	18.5552	24.498	18.9141	23.4719	20.7308
33	hsa-miR-28-3p-4395557	19.2728	22.5194	19.9774	21.3769	19.3886
34	hsa-miR-28-5p-4373067	19.8849	25.3855	21.0347	24.5937	21.4866
35	MammU6-4395470	25.8007	24.1562	24.2128	22.2012	26.039
36	MammU6-4395470	26.1315	24.217	23.7963	22.217	24.8856
37	hsa-miR-29a-4395223	20.4455	24.6746	19.6562	22.8659	20.2816
38	hsa-miR-29b-4373288	25.3912	33.7201	26.192	30.9876	24.7878
39	hsa-miR-29c-4395171	21.4789	26.7463	22.159	25.9589	22.224
40	hsa-miR-30b-4373290	16.17	22.0352	16.8918	20.1706	17.6462
41	hsa-miR-30c-4373060	15.8818	22.1379	16.7979	19.6978	17.3327
42	hsa-miR-31-4395390	28.1057	Undetermined	31.7322	30.7572	29.6219
43	hsa-miR-32-4395220	26.3102	33.4412	29.8408	32.2435	30.5648
44	hsa-miR-33b-4395196	Undetermined	Undetermined	Undetermined	Undetermined	29.6207
45	hsa-miR-34a-4395168	22.7355	29.2903	23.7997	27.6846	24.3334
46	hsa-miR-34c-5p-4373036	32.733	Undetermined	34.8507	33.2952	Undetermined
47	hsa-miR-92a-4395169	14.2914	17.4223	14.873	18.1507	15.0981
48	hsa-miR-93-4373302	18.1209	22.537	18.0022	21.4779	18.8197
49	hsa-miR-95-4373011	30.488	Undetermined	28.1091	31.91	29.5375
50	hsa-miR-96-4373372	31.3182	Undetermined	33.9733	Undetermined	Undetermined
51	hsa-miR-98-4373009	Undetermined	Undetermined	Undetermined	Undetermined	Undetermined
52	hsa-miR-99a-4373008	24.2336	30.7044	23.5698	29.5337	25.4572
53	hsa-miR-99b-4373007	21.7152	25.1222	22.1095	25.5078	22.0276
54	hsa-miR-100-4373160	23.9899	29.2847	24.9547	28.4814	24.4336
55	hsa-miR-101-4395364	22.9504	29.3461	23.9884	27.7158	24.1043
56	hsa-miR-103-4373158	22.3637	26.9884	22.1909	27.1064	22.7243
57	hsa-miR-105-4395278	Undetermined	Undetermined	Undetermined	Undetermined	Undetermined
58	hsa-miR-106a-4395280	15.6119	20.6886	15.9624	17.9352	16.7952
59	RNU44-4373384	Undetermined	Undetermined	Undetermined	Undetermined	Undetermined
60	hsa-miR-106b-4373155	17.8871	22.978	18.6471	22.4812	19.4681
61	hsa-miR-107-4373154	Undetermined	Undetermined	Undetermined	Undetermined	Undetermined
62	hsa-miR-122-4395356	24.5346	24.2484	21.0984	27.3455	21.2791
63	hsa-miR-124-4373295	Undetermined	Undetermined	Undetermined	Undetermined	Undetermined
64	hsa-miR-125a-3p-4395310	28.5154	30.2977	29.4901	30.4535	27.2194
65	hsa-miR-125a-5p-4395309	23.1737	27.085	23.4142	23.9029	23.1454
66	hsa-miR-125b-4373148	23.9857	28.4746	24.2469	29.2075	24.3693
67	hsa-miR-126-4395339	14.9768	21.3886	15.4541	16.5108	16.3693
68	hsa-miR-127-3p-4373147	20.3202	25.0665	19.8624	26.0812	20.5372
69	hsa-miR-127-5p-4395340	33.7475	Undetermined	32.3931	Undetermined	33.223
70	hsa-miR-128-4395327	20.8306	24.6036	21.1234	25.853	21.4055
71	hsa-miR-129-3p-4373297	Undetermined	Undetermined	32.2195	Undetermined	Undetermined
72	hsa-miR-129-5p-4373171	Undetermined	Undetermined	Undetermined	Undetermined	Undetermined
73	hsa-miR-130a-4373145	16.1694	23.8154	18.7291	22.5843	17.2048
74	hsa-miR-130b-4373144	19.4533	22.4986	20.3181	25.9604	18.6865
75	hsa-miR-132-4373143	20.7973	24.6653	20.1265	22.5086	20.6423
76	hsa-miR-133a-4395357	20.9046	26.9409	20.6864	22.5018	19.5933
77	hsa-miR-133b-4395358	25.0128	Undetermined	25.1794	29.7821	23.8827
78	hsa-miR-134-4373299	21.4757	24.9042	20.5679	22.9507	20.6927
79	hsa-miR-135a-4373140	28.9124	Undetermined	25.6506	31.7364	29.6328
80	hsa-miR-135b-4395372	32.8467	Undetermined	32.1389	Undetermined	31.43
81	hsa-miR-136-4373173	35.1644	Undetermined	Undetermined	35.8031	Undetermined
82	hsa-miR-137-4373301	Undetermined	33.4833	Undetermined	Undetermined	Undetermined
83	hsa-miR-138-4395395	29.082	31.0486	27.3747	31.4402	29.7865
84	hsa-miR-139-3p-4395424	21.7164	24.7109	22.3388	23.9336	22.8876
85	hsa-miR-139-5p-4395400	20.1955	24.7242	20.0765	20.7059	21.0877
86	hsa-miR-140-3p-4395345	25.1371	30.426	24.8798	25.7521	25.2958
87	hsa-miR-140-5p-4373374	19.5772	26.1356	20.5945	23.1078	20.4453
88	hsa-miR-141-4373137	26.8325	Undetermined	27.5101	32.1762	27.6764
89	hsa-miR-142-3p-4373136	16.1535	23.4875	17.9671	22.546	18.2927
90	hsa-miR-142-5p-4395359	21.3961	28.9065	22.6117	26.256	23.6377
91	hsa-miR-143-4395360	20.644	26.6556	21.4344	27.6531	22.3701
92	hsa-miR-145-4395389	18.5715	23.3272	19.0392	24.2473	20.2459
93	hsa-miR-146a-4373132	13.5395	17.3292	14.2299	14.1188	13.3933
94	hsa-miR-146b-3p-4395472	27.1168	30.9458	26.5557	32.6562	26.7923
95	hsa-miR-146b-5p-4373178	18.5897	22.8232	19.1122	20.7616	18.2768
96	hsa-miR-147b-4395373	Undetermined	Undetermined	Undetermined	Undetermined	Undetermined
97	hsa-miR-148a-4373130	19.9742	26.8958	20.9028	24.8789	20.6849
98	hsa-miR-148b-4373129	21.3978	27.7041	21.9826	26.2686	22.0772
99	hsa-miR-149-4395366	Undetermined	Undetermined	Undetermined	Undetermined	Undetermined
100	hsa-miR-150-4373127	18.9256	23.7082	18.1661	19.2903	19.9108
101	hsa-miR-152-4395170	18.9896	22.933	20.0925	23.4079	19.2739
102	hsa-miR-153-4373305	32.7055	Undetermined	Undetermined	Undetermined	Undetermined
103	hsa-miR-154-4373270	26.4184	Undetermined	25.818	33.7063	26.1717
104	hsa-miR-181a-4373117	22.3972	25.6468	22.3141	27.3965	21.8901
105	hsa-miR-181c-4373115	28.0792	31.5197	28.3307	34.3133	27.8498
106	hsa-miR-182-4395445	30.2318	Undetermined	33.2536	33.1207	33.8852
107	RNU48-4373383	30.8977	32.4541	29.6846	28.8321	30.3891
108	hsa-miR-183-4395380	Undetermined	35.5622	32.2039	33.9574	34.1997
109	hsa-miR-184-4373113	30.6219	Undetermined	30.8869	31.0529	Undetermined
110	hsa-miR-185-4395382	20.2147	24.1352	20.6794	23.4815	20.6842
111	hsa-miR-186-4395396	18.0208	22.734	18.7807	19.6683	19.0489
112	hsa-miR-187-4373307	Undetermined	Undetermined	Undetermined	Undetermined	Undetermined
113	hsa-miR-188-3p-4395217	Undetermined	Undetermined	Undetermined	Undetermined	Undetermined
114	hsa-miR-190-4373110	27.3378	33.0581	28.6093	31.184	28.0902
115	hsa-miR-191-4395410	16.1176	19.9226	16.2476	17.1463	16.7106
116	hsa-miR-192-4373108	22.8328	27.3075	21.6538	23.4915	23.3009
117	hsa-miR-193a-3p-4395361	33.8888	Undetermined	33.3808	Undetermined	35.3905
118	hsa-miR-193a-5p-4395392	25.9982	26.1392	24.1028	28.279	24.3976
119	hsa-miR-193b-4395478	26.9454	27.4596	24.4747	26.7193	25.9611
120	hsa-miR-194-4373106	24.1407	28.3366	24.6138	27.7167	23.9993
121	hsa-miR-195-4373105	20.9049	26.8143	21.1111	23.5043	21.9476
122	hsa-miR-196b-4395326	27.8603	33.0993	27.8339	29.5125	28.0245
123	hsa-miR-197-4373102	19.195	24.384	18.89	20.5302	20.3502
124	hsa-miR-198-4395384	Undetermined	Undetermined	Undetermined	Undetermined	Undetermined
125	hsa-miR-199a-5p-4373272	24.1081	28.4884	25.0185	29.7431	24.6655
126	hsa-miR-199a-3p-4395415	17.8437	24.4678	18.2113	22.3302	19.1098
127	hsa-miR-199b-5p-4373100	25.8515	30.5738	27.2004	33.6254	27.4072
128	hsa-miR-200a-4378069	Undetermined	Undetermined	Undetermined	31.3387	27.214
129	hsa-miR-200b-4395362	27.6119	Undetermined	27.584	32.2001	28.0618
130	hsa-miR-200c-4395411	24.9793	31.1711	25.5736	26.2589	25.2495
131	hsa-miR-202-4395474	Undetermined	30.2461	Undetermined	Undetermined	30.6259
132	hsa-miR-203-4373095	26.3035	Undetermined	27.87	30.4414	28.5429
133	hsa-miR-204-4373094	25.3272	29.6078	26.9225	28.4502	24.5374
134	hsa-miR-205-4373093	Undetermined	Undetermined	Undetermined	Undetermined	29.4373
135	hsa-miR-208b-4395401	Undetermined	Undetermined	Undetermined	Undetermined	Undetermined
136	hsa-miR-210-4373089	21.6059	25.2922	22.1554	24.6788	20.788
137	hsa-miR-214-4395417	29.3873	Undetermined	27.6852	31.4251	29.2478
138	hsa-miR-215-4373084	Undetermined	32.0222	Undetermined	Undetermined	26.9462
139	hsa-miR-216a-4395331	Undetermined	Undetermined	Undetermined	Undetermined	Undetermined
140	hsa-miR-216b-4395437	31.6644	Undetermined	31.6035	Undetermined	Undetermined
141	hsa-miR-217-4395448	Undetermined	Undetermined	Undetermined	Undetermined	Undetermined
142	hsa-miR-218-4373081	28.7312	Undetermined	28.2083	29.0036	30.0247
143	hsa-miR-219-5p-4373080	29.8565	Undetermined	Undetermined	Undetermined	30.4548
144	hsa-miR-221-4373077	16.7871	20.1969	17.1301	22.1188	17.3655
145	hsa-miR-222-4395387	16.231	21.1575	16.7417	17.0452	16.7684
146	hsa-miR-223-4395406	11.1926	16.8092	11.0741	13.5906	12.5313
147	hsa-miR-224-4395210	22.8456	25.7289	21.0164	26.9311	22.0632
148	hsa-miR-296-3p-4395212	Undetermined	Undetermined	Undetermined	Undetermined	Undetermined
149	hsa-miR-296-5p-4373066	22.0483	26.8444	23.7391	28.9015	22.7761
150	hsa-miR-299-3p-4373189	35.8478	Undetermined	Undetermined	Undetermined	32.6567
151	hsa-miR-299-5p-4373188	27.3042	Undetermined	28.3207	31.2286	29.909
152	hsa-miR-301a-4373064	21.5333	27.2901	22.4511	26.317	22.8346
153	hsa-miR-301b-4395503	25.8572	31.7575	25.9476	29.4127	25.8928
154	hsa-miR-302a-4378070	33.6747	Undetermined	Undetermined	Undetermined	Undetermined
156	hsa-miR-302b-4378071	Undetermined	Undetermined	Undetermined	Undetermined	Undetermined
157	hsa-miR-302c-4378072	Undetermined	Undetermined	Undetermined	Undetermined	Undetermined
158	hsa-miR-320-4395388	16.3531	17.8039	17.1419	17.9479	16.0731
159	hsa-miR-323-3p-4395338	22.1152	27.8709	22.2698	25.0271	22.4343
160	hsa-miR-324-3p-4395272	22.1495	24.2638	22.4627	24.5275	22.016
161	hsa-miR-324-5p-4373052	19.9471	24.2323	20.4836	25.1101	20.7291
162	hsa-miR-326-4373050	27.6473	30.5952	27.6409	Undetermined	27.1644
163	hsa-miR-328-4373049	16.8391	20.4842	17.0752	21.3558	17.4018
164	hsa-miR-329-4373191	25.8024	33.1944	26.0403	32.0504	26.6066
165	hsa-miR-330-3p-4373047	26.4566	29.6654	25.7747	29.2029	26.0969
166	hsa-miR-330-5p-4395341	Undetermined	Undetermined	Undetermined	Undetermined	Undetermined
167	hsa-miR-331-3p-4373046	18.7366	23.7489	18.7344	21.7482	20.092
168	hsa-miR-331-5p-4395344	26.6163	Undetermined	27.4335	28.9431	27.7477
169	hsa-miR-335-4373045	18.1112	24.2299	19.9027	23.1644	19.0729
170	hsa-miR-337-5p-4395267	22.4955	32.8883	23.4237	29.7292	23.4594
171	hsa-miR-338-3p-4395363	26.1496	Undetermined	27.6011	Undetermined	27.7985
172	hsa-miR-339-3p-4395295	21.7181	26.0008	22.2124	22.7265	22.1593
173	hsa-miR-339-5p-4395368	21.3885	25.5954	22.2942	26.3848	22.0114
174	hsa-miR-340-4395369	19.7151	27.6393	21.1542	25.0982	21.9299
175	has-miR-155-4395459	23.0198	26.5658	23.4071	23.3713	23.8169
176	hsa-let-7b-4395446	20.5402	22.3809	20.5983	23.1713	20.2421
177	hsa-miR-342-3p-4395371	19.6017	22.8126	19.3627	19.2506	20.2597
178	hsa-miR-342-5p-4395258	Undetermined	Undetermined	29.2198	Undetermined	28.2201
179	hsa-miR-345-4395297	20.4686	24.8981	20.9043	22.582	20.8655
180	hsa-miR-361-5p-4373035	20.7852	25.311	21.6167	25.2554	21.2235
181	hsa-miR-362-3p-4395228	26.243	33.111	25.6768	33.49	26.5559
182	hsa-miR-362-5p-4378092	27.9667	29.6151	28.1233	Undetermined	27.1399
183	hsa-miR-363-4378090	25.4924	29.1535	25.7747	29.8815	26.2484
184	hsa-miR-365-4373194	26.8293	30.0175	25.2869	29.852	26.207
185	hsa-miR-367-4373034	32.1155	Undetermined	Undetermined	Undetermined	Undetermined
186	hsa-miR-369-3p-4373032	24.7068	Undetermined	24.4085	30.8128	25.7783
187	hsa-miR-369-5p-4373195	27.4081	Undetermined	27.3784	33.4118	29.7724
188	hsa-miR-370-4395386	22.3027	27.8951	22.2441	25.993	22.3994
189	hsa-miR-371-3p-4395235	Undetermined	Undetermined	Undetermined	33.9804	Undetermined
190	hsa-miR-372-4373029	31.9313	Undetermined	31.082	32.93	33.8986
191	hsa-miR-373-4378073	31.0247	Undetermined	Undetermined	Undetermined	Undetermined
192	hsa-miR-374a-4373028	19.6531	27.4144	21.0624	23.3722	22.5772
193	hsa-miR-374b-4381045	19.9317	27.3909	20.1158	22.9396	22.3399
194	hsa-miR-375-4373027	26.0472	26.6458	23.4567	27.2466	23.8389
195	hsa-miR-376a-4373026	19.5013	26.6164	18.9139	22.7678	20.9076
196	hsa-miR-376b-4373196	28.3679	Undetermined	29.3841	Undetermined	30.0817
197	hsa-miR-377-4373025	29.2044	Undetermined	28.8047	Undetermined	Undetermined
198	hsa-miR-379-4373349	23.9854	31.2186	24.5771	29.0231	25.5592
199	hsa-miR-380-4373022	31.3279	Undetermined	31.3979	Undetermined	Undetermined
200	hsa-miR-381-4373020	27.1081	32.332	26.7008	Undetermined	26.9295
201	hsa-miR-382-4373019	18.5873	22.833	17.7413	23.9341	17.9648
202	hsa-miR-383-4373018	Undetermined	Undetermined	32.7876	Undetermined	Undetermined
203	hsa-miR-409-5p-4395442	28.0263	Undetermined	27.1097	35.0676	28.6202
204	hsa-miR-410-4378093	21.1123	29.1897	21.1123	26.0035	22.1288
205	hsa-miR-411-4381013	23.0856	31.6163	23.467	27.0301	24.7685
206	hsa-miR-422a-4395408	32.162	30.9212	29.1711	Undetermined	30.2023
207	hsa-miR-423-5p-4395451	20.4196	22.5416	20.8584	24.6378	20.0281
208	hsa-miR-424-4373201	27.2398	32.4493	28.159	32.0592	27.6163
209	hsa-miR-425-4380926	22.1017	24.2434	20.8617	23.6937	20.8276
210	hsa-miR-429-4373203	30.3836	Undetermined	32.3761	35.3445	31.428
211	hsa-miR-431-4395173	23.5146	Undetermined	23.5201	Undetermined	25.0725
212	hsa-miR-433-4373205	23.6201	27.5068	23.178	27.1209	23.2879
213	hsa-miR-449a-4373207	31.0062	Undetermined	31.0593	Undetermined	Undetermined
214	hsa-miR-449b-4381011	30.5152	Undetermined	32.5029	Undetermined	33.3008
215	hsa-miR-450a-4395414	31.0257	31.4954	28.857	31.5967	29.5721
216	hsa-miR-450b-3p-4395319	Undetermined	Undetermined	Undetermined	Undetermined	Undetermined
217	hsa-miR-450b-5p-4395318	30.7273	Undetermined	28.3887	33.1651	29.5485
218	hsa-miR-451-4373360	19.3262	24.8184	17.8778	21.8892	20.7166
219	hsa-miR-452-4395440	26.2305	29.7564	25.5435	28.4517	25.3697
220	hsa-miR-453-4395429	Undetermined	Undetermined	32.4565	Undetermined	Undetermined
221	hsa-miR-454-4395434	23.2698	29.8723	23.3607	23.3108	23.3434
222	hsa-miR-455-3p-4395355	30.9432	Undetermined	31.2493	Undetermined	30.161
223	hsa-miR-455-5p-4378098	32.9398	Undetermined	32.0145	Undetermined	32.1442
224	hsa-miR-483-5p-4395449	24.6312	23.6093	23.3543	24.2138	22.1282
225	hsa-miR-484-4381032	15.1485	19.1906	15.3705	16.3585	15.5452
226	hsa-miR-485-3p-4378095	23.5224	Undetermined	21.5728	27.5671	24.4686
227	hsa-miR-485-5p-4373212	Undetermined	Undetermined	Undetermined	Undetermined	Undetermined
228	hsa-miR-486-3p-4395204	25.4604	29.7164	25.741	25.0255	26.3953
229	hsa-miR-486-5p-4378096	21.1633	24.4753	21.039	20.877	22.1195
230	hsa-miR-487a-4378097	29.3921	Undetermined	28.2883	Undetermined	31.41
231	hsa-miR-487b-4378102	25.9129	32.8567	24.5968	29.7046	26.1404
232	hsa-miR-488-4395468	36.4735	Undetermined	Undetermined	Undetermined	Undetermined
233	hsa-miR-489-4395469	31.747	Undetermined	31.4796	32.6779	Undetermined
234	hsa-miR-490-3p-4373215	Undetermined	Undetermined	Undetermined	Undetermined	Undetermined
235	hsa-miR-491-3p-4395471	33.8559	Undetermined	Undetermined	Undetermined	Undetermined
236	hsa-miR-491-5p-4381053	24.3323	26.6346	24.3872	27.8819	24.4461
237	hsa-miR-493-4395475	26.8643	32.1299	26.6305	28.8518	26.6288
238	hsa-miR-494-4395476	23.2464	31.819	22.9786	27.8548	24.835
239	hsa-miR-495-4381078	20.6	28.8959	19.5682	26.0864	21.4016
240	hsa-miR-496-4386771	29.4553	Undetermined	26.9009	Undetermined	29.0122
241	hsa-miR-499-3p-4395538	Undetermined	Undetermined	Undetermined	Undetermined	Undetermined
242	hsa-miR-499-5p-4381047	Undetermined	Undetermined	Undetermined	Undetermined	Undetermined
243	hsa-miR-500-4395539	27.5873	Undetermined	27.7225	31.7178	28.2495
244	hsa-miR-501-3p-4395546	28.6611	Undetermined	27.6897	30.308	Undetermined
245	hsa-miR-501-5p-4373226	27.9653	Undetermined	28.3092	28.9571	26.2346
246	hsa-miR-502-3p-4395194	26.8245	30.7596	26.5064	30.1659	26.2026
247	hsa-miR-502-5p-4373227	28.506	Undetermined	29.1458	31.3574	32.8327
248	hsa-miR-503-4373228	31.0194	Undetermined	29.3073	Undetermined	Undetermined
249	hsa-miR-504-4395195	Undetermined	Undetermined	Undetermined	Undetermined	Undetermined
250	hsa-miR-505-4395200	25.1004	28.4863	24.9049	29.8966	25.0835
251	hsa-miR-507-4373232	Undetermined	Undetermined	Undetermined	Undetermined	Undetermined
252	hsa-miR-508-3p-4373233	Undetermined	Undetermined	Undetermined	Undetermined	Undetermined
253	hsa-miR-508-5p-4395203	Undetermined	Undetermined	Undetermined	Undetermined	Undetermined
254	hsa-miR-509-5p-4395346	Undetermined	Undetermined	33.6965	Undetermined	Undetermined
255	hsa-miR-510-4395352	Undetermined	Undetermined	Undetermined	Undetermined	Undetermined
256	hsa-miR-512-3p-4381034	30.0727	Undetermined	Undetermined	32.7708	Undetermined
257	hsa-miR-512-5p-4373238	Undetermined	Undetermined	Undetermined	Undetermined	Undetermined
258	hsa-miR-513-5p-4395201	Undetermined	Undetermined	Undetermined	Undetermined	Undetermined
259	hsa-miR-515-3p-4395480	Undetermined	Undetermined	Undetermined	Undetermined	33.8269
260	hsa-miR-515-5p-4373242	Undetermined	Undetermined	Undetermined	36.5885	Undetermined
261	hsa-miR-516a-5p-4395527	Undetermined	Undetermined	Undetermined	Undetermined	Undetermined
262	hsa-miR-516b-4395172	Undetermined	Undetermined	34.7184	Undetermined	Undetermined
263	hsa-miR-517a-4395513	30.8925	Undetermined	32.1928	Undetermined	33.6979
264	hsa-miR-517c-4373264	32.9672	Undetermined	Undetermined	36.6074	34.6323
265	hsa-miR-518a-3p-4395508	Undetermined	Undetermined	Undetermined	Undetermined	Undetermined
266	hsa-miR-518a-5p-4395507	Undetermined	Undetermined	Undetermined	Undetermined	Undetermined
267	hsa-miR-518b-4373246	Undetermined	Undetermined	31.6957	36.9317	Undetermined
268	hsa-miR-518c-4395512	Undetermined	Undetermined	Undetermined	Undetermined	Undetermined
269	hsa-miR-518d-3p-4373248	Undetermined	Undetermined	Undetermined	Undetermined	Undetermined
270	hsa-miR-518d-5p-4395500	Undetermined	Undetermined	Undetermined	Undetermined	Undetermined
271	hsa-miR-518e-4395506	Undetermined	Undetermined	34.5147	33.5195	Undetermined
272	hsa-miR-518f-4395499	Undetermined	Undetermined	27.2015	30.1039	Undetermined
273	hsa-miR-519a-4395526	32.0434	Undetermined	Undetermined	Undetermined	33.6684
274	hsa-miR-519d-4395514	Undetermined	Undetermined	Undetermined	Undetermined	Undetermined
275	hsa-miR-519e-4395481	Undetermined	Undetermined	Undetermined	Undetermined	Undetermined
276	hsa-miR-520a-3p-4373268	Undetermined	Undetermined	Undetermined	Undetermined	Undetermined
277	hsa-miR-520a-5p-4378085	Undetermined	Undetermined	Undetermined	Undetermined	Undetermined
278	hsa-miR-520d-5p-4395504	Undetermined	Undetermined	Undetermined	Undetermined	Undetermined
279	hsa-miR-520g-4373257	Undetermined	Undetermined	Undetermined	Undetermined	Undetermined
280	hsa-miR-521-4373259	Undetermined	Undetermined	Undetermined	Undetermined	Undetermined
281	hsa-miR-522-4395524	Undetermined	Undetermined	Undetermined	Undetermined	Undetermined
282	hsa-miR-523-4395497	Undetermined	30.7824	34.6211	Undetermined	Undetermined
283	hsa-miR-524-5p-4395174	Undetermined	Undetermined	Undetermined	Undetermined	Undetermined
284	hsa-miR-525-3p-4395496	Undetermined	Undetermined	Undetermined	36.0539	Undetermined
285	hsa-miR-525-5p-4378088	Undetermined	Undetermined	Undetermined	Undetermined	Undetermined
286	hsa-miR-526b-4395493	Undetermined	Undetermined	Undetermined	Undetermined	Undetermined
287	hsa-miR-532-3p-4395466	22.7768	26.6989	22.7372	25.2213	23.7399
288	hsa-miR-532-5p-4380928	21.5216	25.2251	21.4764	25.1036	21.8506
289	hsa-miR-539-4378103	23.2305	29.5497	22.2272	25.6483	22.6559
290	hsa-miR-541-4395312	Undetermined	Undetermined	28.9689	30.4793	28.0854
291	hsa-miR-542-3p-4378101	30.7909	30.7849	30.2511	31.6716	29.5749
292	hsa-miR-542-5p-4395351	Undetermined	Undetermined	Undetermined	32.6422	Undetermined
293	hsa-miR-544-4395376	31.1128	Undetermined	31.5261	Undetermined	Undetermined
294	hsa-miR-545-4395378	26.3449	Undetermined	27.538	30.2306	29.6598
295	hsa-miR-548a-3p-4380948	30.0305	29.6774	30.5233	34.262	30.0081
296	hsa-miR-548a-5p-4395523	35.4711	Undetermined	Undetermined	Undetermined	Undetermined
297	hsa-miR-548b-3p-4380951	Undetermined	Undetermined	Undetermined	Undetermined	Undetermined
298	hsa-miR-548b-5p-4395519	Undetermined	Undetermined	Undetermined	Undetermined	Undetermined
299	hsa-miR-548c-3p-4380993	32.3521	32.8981	32.8681	Undetermined	30.691
300	hsa-miR-548c-5p-4395540	28.8541	Undetermined	29.9091	33.9678	36.0316
301	hsa-miR-548d-3p-4381008	29.9156	Undetermined	29.8253	32.1162	31.4824
302	hsa-miR-548d-5p-4395348	29.0038	Undetermined	29.956	35.8546	32.8996
303	hsa-miR-551b-4380945	25.9792	Undetermined	27.4074	Undetermined	29.6109
304	hsa-miR-556-3p-4395456	34.7107	Undetermined	34.0124	Undetermined	Undetermined
305	hsa-miR-556-5p-4395455	Undetermined	Undetermined	Undetermined	Undetermined	Undetermined
306	hsa-miR-561-4380938	Undetermined	Undetermined	Undetermined	Undetermined	Undetermined
307	hsa-miR-570-4395458	29.9863	33.0603	30.7885	31.8003	32.262
308	hsa-miR-574-3p-4395460	20.1848	24.3469	20.7914	21.2665	20.9488
309	hsa-miR-576-3p-4395462	24.4764	27.2049	24.7193	28.0651	24.164
310	hsa-miR-576-5p-4395461	Undetermined	Undetermined	Undetermined	Undetermined	Undetermined
311	hsa-miR-579-4395509	24.1198	29.5679	24.8906	29.2308	25.9859
312	hsa-miR-582-3p-4395510	32.6879	Undetermined	33.033	Undetermined	Undetermined
313	hsa-miR-582-5p-4395175	Undetermined	Undetermined	Undetermined	Undetermined	Undetermined
314	hsa-miR-589-4395520	29.9588	Undetermined	31.4971	Undetermined	31.5515
315	hsa-miR-590-5p-4395176	19.7931	27.3466	21.2016	22.8366	21.3943
316	hsa-miR-597-4380960	24.1318	28.1742	25.8033	Undetermined	26.3174
317	hsa-miR-598-4395179	23.429	30.5019	23.2461	26.6965	23.7955
318	hsa-miR-615-3p-4386777	Undetermined	Undetermined	Undetermined	Undetermined	Undetermined
319	hsa-miR-615-5p-4395464	Undetermined	Undetermined	Undetermined	Undetermined	Undetermined
320	hsa-miR-616-4395525	Undetermined	Undetermined	Undetermined	29.7046	31.5019
321	hsa-miR-618-4380996	Undetermined	Undetermined	25.0728	Undetermined	27.2008
322	hsa-miR-624-4395541	Undetermined	Undetermined	Undetermined	Undetermined	Undetermined
323	hsa-miR-625-4395542	26.2369	30.8851	25.7351	28.5635	26.5997
324	hsa-miR-627-4380967	28.912	32.5135	30.622	32.1981	27.9869
325	hsa-miR-628-5p-4395544	24.2328	31.9772	25.372	26.675	26.9099
326	hsa-miR-629-4395547	25.2745	26.7656	25.7633	27.8986	25.1965
327	hsa-miR-636-4395199	28.3252	Undetermined	28.8323	29.9718	27.6073
328	hsa-miR-642-4380995	27.754	30.6955	28.8795	31.7341	29.0273
329	hsa-miR-651-4381007	31.4442	Undetermined	Undetermined	Undetermined	Undetermined
330	hsa-miR-652-4395463	19.8832	25.5361	20.1534	24.5683	20.8357
331	hsa-miR-653-4395403	Undetermined	Undetermined	Undetermined	Undetermined	Undetermined
332	hsa-miR-654-3p-4395350	25.8922	Undetermined	25.365	33.8489	26.7893
333	hsa-miR-654-5p-4381014	25.0946	Undetermined	24.9203	31.9823	25.1807
334	hsa-miR-655-4381015	26.6182	Undetermined	25.5294	31.1168	27.4855
335	hsa-miR-660-4380925	20.3086	25.1958	20.7204	23.5276	20.8635
336	hsa-miR-671-3p-4395433	24.2661	28.7235	24.4722	27.3837	25.5545
337	hsa-miR-672-4395438	Undetermined	Undetermined	Undetermined	Undetermined	Undetermined
338	hsa-miR-674-4395193	Undetermined	Undetermined	Undetermined	Undetermined	Undetermined
339	hsa-miR-708-4395452	30.9609	Undetermined	Undetermined	32.5455	31.3356
340	hsa-miR-744-4395435	21.0501	23.6896	20.7921	24.1506	21.6816
341	hsa-miR-758-4395180	27.0474	Undetermined	27.0206	32.6338	27.2182
342	hsa-miR-871-4395465	Undetermined	Undetermined	Undetermined	Undetermined	Undetermined
343	hsa-miR-872-4395375	Undetermined	Undetermined	Undetermined	Undetermined	Undetermined
344	hsa-miR-873-4395467	35.9392	Undetermined	Undetermined	Undetermined	Undetermined
345	hsa-miR-874-4395379	26.1843	28.0736	25.5655	26.7666	25.06
346	hsa-miR-875-3p-4395315	Undetermined	Undetermined	Undetermined	Undetermined	Undetermined
347	hsa-miR-876-3p-4395336	Undetermined	Undetermined	Undetermined	Undetermined	34.0429
348	hsa-miR-876-5p-4395316	Undetermined	Undetermined	Undetermined	Undetermined	Undetermined
349	hsa-miR-885-3p-4395483	Undetermined	Undetermined	Undetermined	Undetermined	Undetermined
350	hsa-miR-885-5p-4395407	26.5967	29.6744	22.4708	26.31	25.9548
351	hsa-miR-886-3p-4395305	25.4946	29.6447	25.9924	30.1468	26.904
352	hsa-miR-886-5p-4395304	26.3559	28.544	24.577	26.5494	25.9347
353	hsa-miR-887-4395485	Undetermined	Undetermined	Undetermined	Undetermined	Undetermined
354	hsa-miR-888-4395323	32.5494	Undetermined	Undetermined	Undetermined	32.0009
355	hsa-miR-889-4395313	23.2689	Undetermined	23.526	29.587	25.1702
356	hsa-miR-890-4395320	Undetermined	Undetermined	Undetermined	Undetermined	Undetermined
357	hsa-miR-891a-4395302	Undetermined	Undetermined	Undetermined	33.7521	34.3865
358	hsa-miR-891b-4395321	Undetermined	Undetermined	Undetermined	Undetermined	Undetermined
359	hsa-miR-892a-4395306	Undetermined	Undetermined	Undetermined	Undetermined	Undetermined
360	hsa-miR-147-4373131	Undetermined	33.2342	Undetermined	Undetermined	Undetermined
361	hsa-miR-208-4373091	Undetermined	Undetermined	Undetermined	Undetermined	Undetermined
362	hsa-miR-211-4373088	29.1087	Undetermined	27.9369	30.8684	Undetermined
363	hsa-miR-212-4373087	27.5618	30.1036	26.943	27.9818	27.2296
364	hsa-miR-219-1-3p-4395206	Undetermined	Undetermined	33.1857	Undetermined	Undetermined
365	hsa-miR-219-2-3p-4395501	Undetermined	Undetermined	Undetermined	Undetermined	Undetermined
366	hsa-miR-220-4373078	Undetermined	Undetermined	Undetermined	Undetermined	Undetermined
367	hsa-miR-220b-4395317	Undetermined	Undetermined	Undetermined	Undetermined	Undetermined
368	hsa-miR-220c-4395322	Undetermined	Undetermined	Undetermined	Undetermined	Undetermined
369	hsa-miR-298-4395301	Undetermined	Undetermined	Undetermined	Undetermined	Undetermined
370	hsa-miR-325-4373051	Undetermined	Undetermined	Undetermined	Undetermined	Undetermined
371	hsa-miR-346-4373038	Undetermined	Undetermined	Undetermined	Undetermined	Undetermined
372	hsa-miR-376c-4395233	20.3166	27.2361	20.2867	23.9489	21.1238
373	hsa-miR-384-4373017	Undetermined	Undetermined	Undetermined	Undetermined	Undetermined
374	hsa-miR-412-4373199	Undetermined	Undetermined	Undetermined	Undetermined	Undetermined
375	hsa-miR-448-4373206	Undetermined	Undetermined	Undetermined	Undetermined	Undetermined
376	hsa-miR-492-4373217	Undetermined	Undetermined	Undetermined	Undetermined	Undetermined
377	hsa-miR-506-4373231	Undetermined	Undetermined	Undetermined	Undetermined	Undetermined
378	hsa-miR-509-3-5p-4395266	Undetermined	Undetermined	Undetermined	Undetermined	Undetermined
379	hsa-miR-511-4373236	28.5702	Undetermined	28.6714	32.4257	30.6734
380	hsa-miR-517b-4373244	Undetermined	Undetermined	Undetermined	Undetermined	Undetermined
381	hsa-miR-519c-3p-4373251	Undetermined	Undetermined	34.3778	Undetermined	Undetermined
382	hsa-miR-520b-4373252	Undetermined	Undetermined	Undetermined	Undetermined	Undetermined
383	hsa-miR-520e-4373255	Undetermined	Undetermined	Undetermined	Undetermined	Undetermined
384	hsa-miR-520f-4373256	Undetermined	Undetermined	Undetermined	Undetermined	Undetermined

## Sheet: HC
	Expression data of screened miRNAs (Ct)
		HC 1	HC 2	HC 3	HC 4	HC 5
1	hsa-let-7a-4373169	29.1764	27.0052	27.957	Undetermined	26.0158
2	hsa-let-7c-4373167	31.9288	30.9869	31.973	30.983	30.9634
3	hsa-let-7d-4395394	29.9415	28.0003	29.9671	29.9751	27.9599
4	hsa-let-7e-4395517	28.984	25.0249	27.0332	25.9465	26.0007
5	hsa-let-7f-4373164	Undetermined	Undetermined	28.8567	Undetermined	Undetermined
6	hsa-let-7g-4395393	28.964	27.0008	30.0003	28.9744	28.9761
7	hsa-miR-1-4395333	35.964	35.9839	34.9846	35.9885	33.9774
8	hsa-miR-9-4373285	33.0271	34.01	Undetermined	Undetermined	Undetermined
9	hsa-miR-10a-4373153	30.9587	30.98	30.9731	31.9863	30.96
10	hsa-miR-10b-4395329	30.9982	28.9761	30.9349	29.983	29.9781
11	MammU6-4395470	28.0738	20.6356	26.8308	28.4877	28.5109
12	MammU6-4395470	28.1734	20.7771	27.0633	28.5672	28.8637
13	hsa-miR-15a-4373123	Undetermined	Undetermined	Undetermined	Undetermined	Undetermined
14	hsa-miR-15b-4373122	26.9971	26.0194	27.0005	27.9883	25.9798
15	hsa-miR-16-4373121	20.9874	18.9573	19.9375	20.9902	20.9856
16	hsa-miR-17-4395419	21.9671	20.9479	22.977	21.9683	22.9777
17	hsa-miR-18a-4395533	27.9826	26.9703	29.0022	28.9901	28.978
18	hsa-miR-18b-4395328	28.0051	27.992	Undetermined	Undetermined	Undetermined
19	hsa-miR-19a-4373099	24.9698	23.9742	24.9893	24.9562	25.9867
20	hsa-miR-19b-4373098	18.9765	18.982	18.9558	18.9757	18.978
21	hsa-miR-20a-4373286	22.9799	20.9692	22.9731	22.9799	22.9718
22	hsa-miR-20b-4373263	25.9573	25.9799	26.9645	26.9732	26.9662
23	hsa-miR-21-4373090	22.9794	21.9645	22.9756	23.9816	22.9639
24	hsa-miR-22-4373079	25.9546	25.9928	25.9675	25.9576	26.9951
25	hsa-miR-23a-4373074	Undetermined	Undetermined	Undetermined	Undetermined	Undetermined
26	hsa-miR-23b-4373073	Undetermined	Undetermined	Undetermined	Undetermined	Undetermined
27	hsa-miR-24-4373072	22.9698	21.9819	22.9677	22.981	22.9939
28	hsa-miR-25-4373071	22.9629	22.9743	22.9616	23.9747	23.9817
29	hsa-miR-26a-4395166	27.9837	24.9696	27.9826	27.9683	26.9868
30	hsa-miR-26b-4395167	27.9693	25.9866	28.9836	27.9914	27.9702
31	hsa-miR-27a-4373287	26.9581	25.9619	27.9543	27.9759	26.9768
32	hsa-miR-27b-4373068	28.9766	27.9833	28.9602	29.9962	28.9642
33	hsa-miR-28-3p-4395557	28.9905	26.9629	28.9879	27.9621	28.9805
34	hsa-miR-28-5p-4373067	29.9568	28.9701	30.9514	30.9672	29.9794
35	MammU6-4395470	28.4838	20.8644	27.852	28.7417	28.9534
36	MammU6-4395470	28.9631	20.9335	27.953	28.9441	28.9895
37	hsa-miR-29a-4395223	26.9426	24.96	26.9583	26.9539	26.9559
38	hsa-miR-29b-4373288	31.9897	29.9693	33.0058	32.9854	31.9786
39	hsa-miR-29c-4395171	29.9742	28.9893	30.9904	31.0082	30.9822
40	hsa-miR-30b-4373290	24.9706	23.9986	24.9721	25.9764	23.9669
41	hsa-miR-30c-4373060	24.9682	23.9706	24.9628	25.9663	23.9664
42	hsa-miR-31-4395390	32.0006	27.9656	31.9537	32.0173	33.0098
43	hsa-miR-32-4395220	Undetermined	36.0236	Undetermined	Undetermined	Undetermined
44	hsa-miR-33b-4395196	Undetermined	Undetermined	Undetermined	Undetermined	Undetermined
45	hsa-miR-34a-4395168	30.9813	30.9799	30.9846	31.9953	30.9774
46	hsa-miR-34c-5p-4373036	Undetermined	Undetermined	Undetermined	Undetermined	Undetermined
47	hsa-miR-92a-4395169	19.9697	19.9642	19.9568	19.9741	19.9786
48	hsa-miR-93-4373302	24.9581	23.9581	24.968	24.9723	24.9509
49	hsa-miR-95-4373011	Undetermined	33.0047	33.9883	34.9866	32.9958
50	hsa-miR-96-4373372	Undetermined	Undetermined	31.2416	Undetermined	Undetermined
51	hsa-miR-98-4373009	Undetermined	Undetermined	Undetermined	Undetermined	Undetermined
52	hsa-miR-99a-4373008	29.9929	29.8939	31.9936	Undetermined	30.0504
53	hsa-miR-99b-4373007	27.9832	27.006	27.9756	27.97	26.9734
54	hsa-miR-100-4373160	30.9987	30.0381	31.0035	29.9709	30.9196
55	hsa-miR-101-4395364	28.9721	27.9859	28.9557	28.9734	29.978
56	hsa-miR-103-4373158	26.1662	27.0027	Undetermined	Undetermined	32.978
57	hsa-miR-105-4395278	Undetermined	Undetermined	Undetermined	Undetermined	Undetermined
58	hsa-miR-106a-4395280	21.9596	20.9663	22.9759	21.955	22.9864
59	RNU44-4373384	Undetermined	25.9758	Undetermined	Undetermined	Undetermined
60	hsa-miR-106b-4373155	23.9689	23.9727	25.9653	24.9698	24.9622
61	hsa-miR-107-4373154	Undetermined	Undetermined	Undetermined	Undetermined	Undetermined
62	hsa-miR-122-4395356	26.9462	26.9786	24.9487	25.9481	25.9759
63	hsa-miR-124-4373295	33.9841	Undetermined	34.9781	Undetermined	Undetermined
64	hsa-miR-125a-3p-4395310	35.9977	Undetermined	34.9803	36.0028	35.9621
65	hsa-miR-125a-5p-4395309	32.9828	30.9849	32.9827	31.9882	30.9758
66	hsa-miR-125b-4373148	28.9763	28.9741	28.9475	28.9704	29.9807
67	hsa-miR-126-4395339	22.9741	21.9822	22.9616	22.9712	22.9844
68	hsa-miR-127-3p-4373147	30.9801	30.9569	32.9706	30.9703	30.9634
69	hsa-miR-127-5p-4395340	Undetermined	Undetermined	Undetermined	Undetermined	Undetermined
70	hsa-miR-128-4395327	29.9664	29.9844	30.9767	29.9529	30.9801
71	hsa-miR-129-3p-4373297	Undetermined	34.011	Undetermined	Undetermined	Undetermined
72	hsa-miR-129-5p-4373171	Undetermined	Undetermined	Undetermined	Undetermined	Undetermined
73	hsa-miR-130a-4373145	26.9874	26.9962	26.9753	26.9747	26.998
74	hsa-miR-130b-4373144	27.9917	28.0037	26.9892	26.9907	28.0044
75	hsa-miR-132-4373143	27.9662	26.9796	27.9857	27.9799	27.979
76	hsa-miR-133a-4395357	27.9745	27.9652	26.9721	28.9701	27.983
77	hsa-miR-133b-4395358	31.9568	31.9678	30.9975	31.971	Undetermined
78	hsa-miR-134-4373299	31.9389	32.004	31.8984	32.0019	30.9453
79	hsa-miR-135a-4373140	35.9656	Undetermined	34.9715	36.9555	35.9728
80	hsa-miR-135b-4395372	Undetermined	34.9862	Undetermined	35.9586	Undetermined
81	hsa-miR-136-4373173	37.0432	Undetermined	Undetermined	Undetermined	Undetermined
82	hsa-miR-137-4373301	Undetermined	Undetermined	Undetermined	Undetermined	Undetermined
83	hsa-miR-138-4395395	34.975	32.965	34.9781	33.9668	34.9907
84	hsa-miR-139-3p-4395424	28.961	28.924	28.9763	28.9463	30.013
85	hsa-miR-139-5p-4395400	27.9803	26.9741	27.9754	27.9666	26.9817
86	hsa-miR-140-3p-4395345	29.9744	28.9828	28.9866	28.9862	30.0079
87	hsa-miR-140-5p-4373374	27.9714	25.9649	27.976	27.9749	27.9693
88	hsa-miR-141-4373137	34.0004	32.9975	33.982	33.978	31.9768
89	hsa-miR-142-3p-4373136	25.9714	23.9724	25.9695	26.9838	24.953
90	hsa-miR-142-5p-4395359	29.9811	27.9882	30.9811	30.9686	29.9969
91	hsa-miR-143-4395360	29.9674	28.9659	29.9793	29.9807	29.98
92	hsa-miR-145-4395389	27.9741	27.0194	28.9624	27.9727	26.9927
93	hsa-miR-146a-4373132	23.974	22.9646	23.9709	23.9778	23.9812
94	hsa-miR-146b-3p-4395472	33.0788	32.0149	Undetermined	Undetermined	33.9946
95	hsa-miR-146b-5p-4373178	27.9901	23.9646	27.9765	26.9791	27.9799
96	hsa-miR-147b-4395373	Undetermined	Undetermined	Undetermined	Undetermined	Undetermined
97	hsa-miR-148a-4373130	28.9967	27.9752	28.9588	29.9837	28.9771
98	hsa-miR-148b-4373129	30.9859	30.9728	31.996	31.9702	30.9729
99	hsa-miR-149-4395366	Undetermined	Undetermined	Undetermined	Undetermined	Undetermined
100	hsa-miR-150-4373127	22.9768	18.9677	22.9833	21.9537	22.9648
101	hsa-miR-152-4395170	28.9593	28.9527	28.9667	29.9623	29.9509
102	hsa-miR-153-4373305	Undetermined	Undetermined	Undetermined	Undetermined	Undetermined
103	hsa-miR-154-4373270	Undetermined	Undetermined	Undetermined	Undetermined	Undetermined
104	hsa-miR-181a-4373117	28.9954	27.9686	28.9943	29.9895	29.9544
105	hsa-miR-181c-4373115	36.0025	32.9303	33.9503	36.0125	36.0025
106	hsa-miR-182-4395445	Undetermined	35.9775	36.9748	35.9801	35.9912
107	RNU48-4373383	32.9631	22.9661	32.9531	34.9833	31.9938
108	hsa-miR-183-4395380	32.9952	33.9668	34.9651	34.9513	32.9978
109	hsa-miR-184-4373113	Undetermined	33.9498	34.9703	33.9384	35.9445
110	hsa-miR-185-4395382	26.9818	26.9827	27.9745	26.9782	27.9661
111	hsa-miR-186-4395396	25.9735	24.982	25.9574	25.9735	25.9635
112	hsa-miR-187-4373307	Undetermined	Undetermined	Undetermined	Undetermined	Undetermined
113	hsa-miR-188-3p-4395217	Undetermined	Undetermined	Undetermined	Undetermined	Undetermined
114	hsa-miR-190-4373110	32.9551	32.9784	32.9686	33.9719	32.9738
115	hsa-miR-191-4395410	24.9903	23.9743	25.978	24.9781	24.9689
116	hsa-miR-192-4373108	25.9726	25.9827	25.9793	25.9781	26.9889
117	hsa-miR-193a-3p-4395361	Undetermined	35.9825	Undetermined	Undetermined	Undetermined
118	hsa-miR-193a-5p-4395392	28.9616	28.9875	28.9801	28.9623	28.9811
119	hsa-miR-193b-4395478	28.9802	28.9909	28.997	28.9896	28.9618
120	hsa-miR-194-4373106	29.9762	27.9758	30.01	29.9931	29.9559
121	hsa-miR-195-4373105	25.9674	24.9703	25.9844	25.9799	25.957
122	hsa-miR-196b-4395326	33.9672	35.009	35.9443	33.9792	35.0191
123	hsa-miR-197-4373102	24.9462	24.973	25.9885	26.0534	25.0003
124	hsa-miR-198-4395384	Undetermined	Undetermined	Undetermined	Undetermined	Undetermined
125	hsa-miR-199a-5p-4373272	32.9737	32.0266	33.9518	Undetermined	33.0132
126	hsa-miR-199a-3p-4395415	27.9809	26.9834	28.9797	27.9755	27.985
127	hsa-miR-199b-5p-4373100	33.016	32.9551	Undetermined	Undetermined	33.9899
128	hsa-miR-200a-4378069	Undetermined	Undetermined	Undetermined	Undetermined	Undetermined
129	hsa-miR-200b-4395362	Undetermined	31.0771	Undetermined	Undetermined	Undetermined
130	hsa-miR-200c-4395411	Undetermined	29.9766	Undetermined	Undetermined	34.9812
131	hsa-miR-202-4395474	Undetermined	33.9831	33.9894	Undetermined	Undetermined
132	hsa-miR-203-4373095	31.9754	31.971	33.0066	32.973	31.9593
133	hsa-miR-204-4373094	31.9817	31.989	30.9693	31.98	30.9462
134	hsa-miR-205-4373093	32.9925	32.9981	Undetermined	32.9804	31.9721
135	hsa-miR-208b-4395401	Undetermined	Undetermined	Undetermined	Undetermined	Undetermined
136	hsa-miR-210-4373089	24.9794	25.9741	24.9795	25.9978	26.0496
137	hsa-miR-214-4395417	30.9959	30.9812	30.005	30.9822	30.99
138	hsa-miR-215-4373084	28.9894	Undetermined	29.0316	26.9815	29.9878
139	hsa-miR-216a-4395331	Undetermined	Undetermined	Undetermined	Undetermined	Undetermined
140	hsa-miR-216b-4395437	Undetermined	Undetermined	33.0123	35.0087	35.9926
141	hsa-miR-217-4395448	Undetermined	Undetermined	Undetermined	Undetermined	Undetermined
142	hsa-miR-218-4373081	33.9574	32.9623	32.9486	32.9447	34.9714
143	hsa-miR-219-5p-4373080	Undetermined	Undetermined	Undetermined	Undetermined	Undetermined
144	hsa-miR-221-4373077	27.972	26.9897	28.9826	26.9474	26.9735
145	hsa-miR-222-4395387	23.9456	22.9505	23.9467	23.9639	23.9623
146	hsa-miR-223-4395406	19.9608	16.9519	19.9532	18.9559	18.9791
147	hsa-miR-224-4395210	32.9895	32.994	31.9718	30.9696	32.0008
148	hsa-miR-296-3p-4395212	Undetermined	34.0048	Undetermined	Undetermined	Undetermined
149	hsa-miR-296-5p-4373066	26.9946	26.9871	26.9439	26.9875	27.0549
150	hsa-miR-299-3p-4373189	Undetermined	Undetermined	Undetermined	Undetermined	Undetermined
151	hsa-miR-299-5p-4373188	Undetermined	Undetermined	Undetermined	Undetermined	Undetermined
152	hsa-miR-301a-4373064	28.9864	27.9906	29.9701	28.9766	28.9716
153	hsa-miR-301b-4395503	Undetermined	33.9946	35.9981	34.9657	35.97
154	hsa-miR-302a-4378070	Undetermined	Undetermined	Undetermined	35.9575	Undetermined
156	hsa-miR-302b-4378071	Undetermined	Undetermined	Undetermined	Undetermined	Undetermined
157	hsa-miR-302c-4378072	Undetermined	Undetermined	Undetermined	Undetermined	Undetermined
158	hsa-miR-320-4395388	22.9708	22.9743	22.9645	22.9779	22.9862
159	hsa-miR-323-3p-4395338	29.9768	29.9849	29.9758	29.9862	31.0222
160	hsa-miR-324-3p-4395272	28.9803	27.9767	28.9923	27.9684	28.9858
161	hsa-miR-324-5p-4373052	27.9619	27.9629	29.9499	28.9699	27.9643
162	hsa-miR-326-4373050	33.1097	Undetermined	Undetermined	34.9317	Undetermined
163	hsa-miR-328-4373049	26.9736	25.988	27.9825	26.9838	26.9952
164	hsa-miR-329-4373191	35.9883	36.9585	36.9687	Undetermined	Undetermined
165	hsa-miR-330-3p-4373047	32.9001	31.0579	32.9824	32.0101	31.9433
166	hsa-miR-330-5p-4395341	Undetermined	Undetermined	Undetermined	Undetermined	Undetermined
167	hsa-miR-331-3p-4373046	25.9728	25.0047	26.9569	25.9759	25.9869
168	hsa-miR-331-5p-4395344	Undetermined	Undetermined	Undetermined	Undetermined	Undetermined
169	hsa-miR-335-4373045	29.9772	27.996	29.9698	28.9486	29.9857
170	hsa-miR-337-5p-4395267	33.98	33.9761	Undetermined	34.9652	Undetermined
171	hsa-miR-338-3p-4395363	Undetermined	32.99	33.9221	31.9916	35.0065
172	hsa-miR-339-3p-4395295	29.9691	29.9767	30.988	30.9778	30.9832
173	hsa-miR-339-5p-4395368	29.9984	29.0178	Undetermined	Undetermined	29.0273
174	hsa-miR-340-4395369	30.9743	28.9467	31.9848	31.9669	30.9433
175	has-miR-155-4395459	30.9617	27.9722	30.9595	29.9689	30.9649
176	hsa-let-7b-4395446	25.0213	23.9836	25.9861	24.993	25.0104
177	hsa-miR-342-3p-4395371	23.9861	20.9909	23.9733	23.9708	23.9853
178	hsa-miR-342-5p-4395258	Undetermined	30.0383	Undetermined	Undetermined	Undetermined
179	hsa-miR-345-4395297	27.9618	26.9649	27.9671	28.9822	27.972
180	hsa-miR-361-5p-4373035	32.9934	29.9931	32.0009	32.9712	31.9801
181	hsa-miR-362-3p-4395228	33.9638	31.9732	32.9622	33.9847	33.9781
182	hsa-miR-362-5p-4378092	34.0038	33.9943	34.9809	Undetermined	34.0227
183	hsa-miR-363-4378090	29.9991	28.9742	29.9655	31.0056	29.9528
184	hsa-miR-365-4373194	28.9689	27.9808	27.9988	28.9817	28.974
185	hsa-miR-367-4373034	Undetermined	Undetermined	Undetermined	Undetermined	Undetermined
186	hsa-miR-369-3p-4373032	Undetermined	34.987	Undetermined	Undetermined	Undetermined
187	hsa-miR-369-5p-4373195	Undetermined	35.9932	Undetermined	36.0054	Undetermined
188	hsa-miR-370-4395386	29.9357	29.999	31.0476	29.9984	29.9916
189	hsa-miR-371-3p-4395235	Undetermined	Undetermined	Undetermined	Undetermined	Undetermined
190	hsa-miR-372-4373029	Undetermined	35.9565	37.1902	Undetermined	Undetermined
191	hsa-miR-373-4378073	Undetermined	Undetermined	Undetermined	Undetermined	Undetermined
192	hsa-miR-374a-4373028	28.9687	26.9752	28.972	29.9878	27.9579
193	hsa-miR-374b-4381045	28.9864	26.9809	28.9749	28.9539	27.9804
194	hsa-miR-375-4373027	26.9823	27.9827	26.9435	25.9583	26.9577
195	hsa-miR-376a-4373026	31.9862	30.9726	33.9907	30.9702	31.9653
196	hsa-miR-376b-4373196	Undetermined	Undetermined	Undetermined	Undetermined	Undetermined
197	hsa-miR-377-4373025	34.986	Undetermined	Undetermined	Undetermined	Undetermined
198	hsa-miR-379-4373349	Undetermined	Undetermined	Undetermined	Undetermined	Undetermined
199	hsa-miR-380-4373022	Undetermined	Undetermined	Undetermined	Undetermined	Undetermined
200	hsa-miR-381-4373020	35.9734	Undetermined	Undetermined	Undetermined	Undetermined
201	hsa-miR-382-4373019	Undetermined	31.9991	Undetermined	Undetermined	Undetermined
202	hsa-miR-383-4373018	Undetermined	Undetermined	Undetermined	Undetermined	Undetermined
203	hsa-miR-409-5p-4395442	Undetermined	Undetermined	Undetermined	Undetermined	Undetermined
204	hsa-miR-410-4378093	32.9468	32.9984	33.0018	33.9695	33.9862
205	hsa-miR-411-4381013	Undetermined	33.9607	Undetermined	35.9651	32.9743
206	hsa-miR-422a-4395408	Undetermined	35.9767	Undetermined	36.0545	35.0377
207	hsa-miR-423-5p-4395451	26.9737	26.9605	27.9964	27.985	27.9823
208	hsa-miR-424-4373201	34.9822	33.9716	Undetermined	Undetermined	33.9759
209	hsa-miR-425-4380926	23.9226	23.9974	22.9285	24.0266	24.0309
210	hsa-miR-429-4373203	Undetermined	35.9925	35.9569	Undetermined	Undetermined
211	hsa-miR-431-4395173	Undetermined	Undetermined	Undetermined	Undetermined	Undetermined
212	hsa-miR-433-4373205	32.9588	Undetermined	31.9305	32.9762	32.9388
213	hsa-miR-449a-4373207	Undetermined	Undetermined	Undetermined	Undetermined	Undetermined
214	hsa-miR-449b-4381011	Undetermined	Undetermined	35.9438	Undetermined	Undetermined
215	hsa-miR-450a-4395414	Undetermined	35.9889	Undetermined	36.0152	33.9953
216	hsa-miR-450b-3p-4395319	Undetermined	Undetermined	Undetermined	Undetermined	Undetermined
217	hsa-miR-450b-5p-4395318	Undetermined	35.9993	34.9873	Undetermined	Undetermined
218	hsa-miR-451-4373360	19.9568	19.9757	19.9586	19.9665	20.9858
219	hsa-miR-452-4395440	33.9901	33.9967	33.979	35.9922	33.9837
220	hsa-miR-453-4395429	Undetermined	Undetermined	Undetermined	Undetermined	Undetermined
221	hsa-miR-454-4395434	30.9823	28.96	30.9501	30.9668	30.9912
222	hsa-miR-455-3p-4395355	Undetermined	32.032	Undetermined	Undetermined	Undetermined
223	hsa-miR-455-5p-4378098	Undetermined	Undetermined	35.0038	Undetermined	Undetermined
224	hsa-miR-483-5p-4395449	28.9665	28.9502	27.9402	28.9551	28.938
225	hsa-miR-484-4381032	20.9521	20.9748	21.968	20.954	21.9625
226	hsa-miR-485-3p-4378095	31.9812	30.9509	Undetermined	31.9644	31.9788
227	hsa-miR-485-5p-4373212	Undetermined	Undetermined	Undetermined	Undetermined	Undetermined
228	hsa-miR-486-3p-4395204	28.9945	27.995	27.9634	28.9773	28.9883
229	hsa-miR-486-5p-4378096	22.9945	22.9975	22.9979	23.0025	22.9821
230	hsa-miR-487a-4378097	Undetermined	Undetermined	Undetermined	Undetermined	36.0029
231	hsa-miR-487b-4378102	35.9955	35.9733	Undetermined	Undetermined	35.9726
232	hsa-miR-488-4395468	Undetermined	Undetermined	Undetermined	Undetermined	Undetermined
233	hsa-miR-489-4395469	34.9823	35.9779	33.9454	34.996	Undetermined
234	hsa-miR-490-3p-4373215	Undetermined	Undetermined	Undetermined	Undetermined	Undetermined
235	hsa-miR-491-3p-4395471	Undetermined	Undetermined	Undetermined	Undetermined	Undetermined
236	hsa-miR-491-5p-4381053	31.96	30.967	32.9482	31.9656	32.984
237	hsa-miR-493-4395475	36.0393	34.9962	Undetermined	Undetermined	35.9986
238	hsa-miR-494-4395476	35.9797	32.9792	35.9894	34.9845	33.972
239	hsa-miR-495-4381078	31.9931	31.0007	Undetermined	31.9982	30.9817
240	hsa-miR-496-4386771	Undetermined	Undetermined	Undetermined	Undetermined	Undetermined
241	hsa-miR-499-3p-4395538	Undetermined	Undetermined	Undetermined	Undetermined	Undetermined
242	hsa-miR-499-5p-4381047	Undetermined	Undetermined	Undetermined	Undetermined	Undetermined
243	hsa-miR-500-4395539	32.9863	31.9901	32.9854	33.954	34.0079
244	hsa-miR-501-3p-4395546	31.9787	Undetermined	31.0354	Undetermined	Undetermined
245	hsa-miR-501-5p-4373226	Undetermined	29.0401	Undetermined	Undetermined	Undetermined
246	hsa-miR-502-3p-4395194	31.9686	30.9717	33.0094	31.9896	32.9949
247	hsa-miR-502-5p-4373227	35.9224	33.9996	36.0253	Undetermined	Undetermined
248	hsa-miR-503-4373228	Undetermined	Undetermined	Undetermined	Undetermined	Undetermined
249	hsa-miR-504-4395195	Undetermined	Undetermined	Undetermined	Undetermined	Undetermined
250	hsa-miR-505-4395200	Undetermined	30.9712	30.9735	Undetermined	Undetermined
251	hsa-miR-507-4373232	Undetermined	Undetermined	Undetermined	Undetermined	Undetermined
252	hsa-miR-508-3p-4373233	34.9781	Undetermined	Undetermined	Undetermined	Undetermined
253	hsa-miR-508-5p-4395203	Undetermined	Undetermined	Undetermined	Undetermined	Undetermined
254	hsa-miR-509-5p-4395346	Undetermined	Undetermined	Undetermined	Undetermined	Undetermined
255	hsa-miR-510-4395352	Undetermined	Undetermined	Undetermined	Undetermined	Undetermined
256	hsa-miR-512-3p-4381034	35.9917	34.0085	31.9898	Undetermined	34.0138
257	hsa-miR-512-5p-4373238	Undetermined	Undetermined	Undetermined	Undetermined	Undetermined
258	hsa-miR-513-5p-4395201	Undetermined	Undetermined	Undetermined	Undetermined	Undetermined
259	hsa-miR-515-3p-4395480	Undetermined	Undetermined	Undetermined	Undetermined	Undetermined
260	hsa-miR-515-5p-4373242	36.0274	Undetermined	Undetermined	Undetermined	Undetermined
261	hsa-miR-516a-5p-4395527	Undetermined	Undetermined	Undetermined	Undetermined	Undetermined
262	hsa-miR-516b-4395172	Undetermined	Undetermined	Undetermined	Undetermined	Undetermined
263	hsa-miR-517a-4395513	Undetermined	35.9989	Undetermined	35.9772	Undetermined
264	hsa-miR-517c-4373264	Undetermined	35.9576	Undetermined	Undetermined	Undetermined
265	hsa-miR-518a-3p-4395508	36.0284	Undetermined	Undetermined	Undetermined	Undetermined
266	hsa-miR-518a-5p-4395507	Undetermined	Undetermined	Undetermined	Undetermined	Undetermined
267	hsa-miR-518b-4373246	Undetermined	Undetermined	Undetermined	Undetermined	Undetermined
268	hsa-miR-518c-4395512	Undetermined	Undetermined	Undetermined	35.9967	Undetermined
269	hsa-miR-518d-3p-4373248	32.9729	32.9645	33.0171	32.9469	32.9998
270	hsa-miR-518d-5p-4395500	Undetermined	Undetermined	Undetermined	Undetermined	Undetermined
271	hsa-miR-518e-4395506	Undetermined	Undetermined	Undetermined	Undetermined	Undetermined
272	hsa-miR-518f-4395499	Undetermined	Undetermined	35.0133	35.942	Undetermined
273	hsa-miR-519a-4395526	35.9884	35.929	Undetermined	Undetermined	Undetermined
274	hsa-miR-519d-4395514	34.9905	Undetermined	36.0019	Undetermined	Undetermined
275	hsa-miR-519e-4395481	Undetermined	Undetermined	Undetermined	Undetermined	Undetermined
276	hsa-miR-520a-3p-4373268	Undetermined	Undetermined	Undetermined	Undetermined	Undetermined
277	hsa-miR-520a-5p-4378085	Undetermined	Undetermined	Undetermined	Undetermined	Undetermined
278	hsa-miR-520d-5p-4395504	Undetermined	Undetermined	Undetermined	Undetermined	Undetermined
279	hsa-miR-520g-4373257	Undetermined	Undetermined	Undetermined	Undetermined	Undetermined
280	hsa-miR-521-4373259	Undetermined	Undetermined	Undetermined	Undetermined	Undetermined
281	hsa-miR-522-4395524	Undetermined	Undetermined	Undetermined	Undetermined	Undetermined
282	hsa-miR-523-4395497	Undetermined	Undetermined	34.9764	Undetermined	Undetermined
283	hsa-miR-524-5p-4395174	Undetermined	Undetermined	Undetermined	Undetermined	Undetermined
284	hsa-miR-525-3p-4395496	Undetermined	Undetermined	Undetermined	Undetermined	Undetermined
285	hsa-miR-525-5p-4378088	Undetermined	Undetermined	Undetermined	Undetermined	Undetermined
286	hsa-miR-526b-4395493	Undetermined	Undetermined	Undetermined	Undetermined	Undetermined
287	hsa-miR-532-3p-4395466	28.9642	28.9871	29.9594	29.9679	29.9592
288	hsa-miR-532-5p-4380928	27.0163	25.9722	26.9795	26.9724	26.991
289	hsa-miR-539-4378103	33.9666	34.9815	32.9519	33.9582	34.9792
290	hsa-miR-541-4395312	Undetermined	Undetermined	Undetermined	Undetermined	Undetermined
291	hsa-miR-542-3p-4378101	Undetermined	34.9692	35.9553	Undetermined	35.9608
292	hsa-miR-542-5p-4395351	Undetermined	35.0238	Undetermined	Undetermined	Undetermined
293	hsa-miR-544-4395376	Undetermined	Undetermined	Undetermined	Undetermined	Undetermined
294	hsa-miR-545-4395378	33.9622	33.955	35.9594	Undetermined	33.9559
295	hsa-miR-548a-3p-4380948	30.9593	31.957	31.9757	31.9694	31.9699
296	hsa-miR-548a-5p-4395523	Undetermined	Undetermined	Undetermined	35.9403	Undetermined
297	hsa-miR-548b-3p-4380951	Undetermined	Undetermined	Undetermined	Undetermined	Undetermined
298	hsa-miR-548b-5p-4395519	Undetermined	Undetermined	Undetermined	35.9788	Undetermined
299	hsa-miR-548c-3p-4380993	33.9736	32.9836	32.9627	32.9669	34.9706
300	hsa-miR-548c-5p-4395540	35.976	Undetermined	Undetermined	35.99	Undetermined
301	hsa-miR-548d-3p-4381008	Undetermined	Undetermined	35.9586	Undetermined	Undetermined
302	hsa-miR-548d-5p-4395348	Undetermined	36.994	Undetermined	Undetermined	Undetermined
303	hsa-miR-551b-4380945	Undetermined	Undetermined	Undetermined	35.9772	Undetermined
304	hsa-miR-556-3p-4395456	Undetermined	Undetermined	Undetermined	Undetermined	Undetermined
305	hsa-miR-556-5p-4395455	Undetermined	Undetermined	Undetermined	Undetermined	Undetermined
306	hsa-miR-561-4380938	Undetermined	Undetermined	Undetermined	Undetermined	Undetermined
307	hsa-miR-570-4395458	Undetermined	Undetermined	Undetermined	35.9586	Undetermined
308	hsa-miR-574-3p-4395460	26.9705	26.9799	27.9932	27.9835	27.9867
309	hsa-miR-576-3p-4395462	32.9622	32.9829	32.9772	31.9692	33.9764
310	hsa-miR-576-5p-4395461	Undetermined	Undetermined	Undetermined	Undetermined	Undetermined
311	hsa-miR-579-4395509	31.9907	30.9604	31.9714	31.9844	31.9631
312	hsa-miR-582-3p-4395510	36.0059	33.9625	35.9824	35.0049	Undetermined
313	hsa-miR-582-5p-4395175	Undetermined	33.9427	Undetermined	Undetermined	Undetermined
314	hsa-miR-589-4395520	34.9625	Undetermined	Undetermined	Undetermined	Undetermined
315	hsa-miR-590-5p-4395176	28.9835	26.9564	28.9788	28.9699	28.9754
316	hsa-miR-597-4380960	32.9626	32.9801	32.9844	31.9624	33
317	hsa-miR-598-4395179	31.96	29.9744	31.9556	32.983	31.9786
318	hsa-miR-615-3p-4386777	Undetermined	Undetermined	Undetermined	Undetermined	Undetermined
319	hsa-miR-615-5p-4395464	Undetermined	Undetermined	Undetermined	Undetermined	Undetermined
320	hsa-miR-616-4395525	Undetermined	Undetermined	Undetermined	Undetermined	Undetermined
321	hsa-miR-618-4380996	Undetermined	32.9592	Undetermined	Undetermined	36.9897
322	hsa-miR-624-4395541	Undetermined	Undetermined	Undetermined	Undetermined	Undetermined
323	hsa-miR-625-4395542	33.0104	32.9851	35.9871	33.9845	33.9707
324	hsa-miR-627-4380967	35.9715	35.9916	35.9664	35.9831	35.9818
325	hsa-miR-628-5p-4395544	Undetermined	32.9727	Undetermined	35.9563	35.9596
326	hsa-miR-629-4395547	30.9558	32.0024	30.9595	30.9805	31.9752
327	hsa-miR-636-4395199	31.0005	30.9616	30.9734	30.9639	30.9792
328	hsa-miR-642-4380995	30.9799	29.9549	32.9699	31.9835	30.9716
329	hsa-miR-651-4381007	Undetermined	Undetermined	Undetermined	Undetermined	Undetermined
330	hsa-miR-652-4395463	30.9968	30.0098	31.9819	31.9873	33.0136
331	hsa-miR-653-4395403	Undetermined	Undetermined	Undetermined	Undetermined	Undetermined
332	hsa-miR-654-3p-4395350	35.9602	35.9882	Undetermined	33.9611	Undetermined
333	hsa-miR-654-5p-4381014	Undetermined	Undetermined	Undetermined	Undetermined	Undetermined
334	hsa-miR-655-4381015	36.8121	35.9268	35.9826	37.0395	35.9421
335	hsa-miR-660-4380925	25.9724	25.9793	25.9666	25.9601	25.964
336	hsa-miR-671-3p-4395433	32.9701	31.9645	33.9793	33.9648	34.0002
337	hsa-miR-672-4395438	Undetermined	Undetermined	Undetermined	Undetermined	Undetermined
338	hsa-miR-674-4395193	Undetermined	Undetermined	Undetermined	Undetermined	Undetermined
339	hsa-miR-708-4395452	Undetermined	34.9966	Undetermined	Undetermined	Undetermined
340	hsa-miR-744-4395435	29.9851	28.965	32.0031	28.9594	29.9828
341	hsa-miR-758-4395180	Undetermined	Undetermined	Undetermined	34.0142	33.9792
342	hsa-miR-871-4395465	Undetermined	Undetermined	Undetermined	Undetermined	Undetermined
343	hsa-miR-872-4395375	Undetermined	Undetermined	Undetermined	Undetermined	Undetermined
344	hsa-miR-873-4395467	Undetermined	Undetermined	Undetermined	Undetermined	Undetermined
345	hsa-miR-874-4395379	29.9979	29.0106	Undetermined	30.0061	Undetermined
346	hsa-miR-875-3p-4395315	Undetermined	Undetermined	Undetermined	Undetermined	Undetermined
347	hsa-miR-876-3p-4395336	Undetermined	Undetermined	Undetermined	Undetermined	Undetermined
348	hsa-miR-876-5p-4395316	Undetermined	Undetermined	Undetermined	Undetermined	Undetermined
349	hsa-miR-885-3p-4395483	Undetermined	Undetermined	Undetermined	Undetermined	Undetermined
350	hsa-miR-885-5p-4395407	27.9812	26.9699	26.9846	28.9639	26.9576
351	hsa-miR-886-3p-4395305	31.9918	31.9804	33.0122	31.9864	32.9509
352	hsa-miR-886-5p-4395304	29.9697	28.9785	31.9906	30.9839	30.9762
353	hsa-miR-887-4395485	Undetermined	Undetermined	Undetermined	Undetermined	Undetermined
354	hsa-miR-888-4395323	Undetermined	Undetermined	Undetermined	Undetermined	Undetermined
355	hsa-miR-889-4395313	Undetermined	33.9896	Undetermined	Undetermined	Undetermined
356	hsa-miR-890-4395320	Undetermined	Undetermined	Undetermined	Undetermined	Undetermined
357	hsa-miR-891a-4395302	Undetermined	Undetermined	Undetermined	Undetermined	Undetermined
358	hsa-miR-891b-4395321	Undetermined	Undetermined	Undetermined	Undetermined	Undetermined
359	hsa-miR-892a-4395306	Undetermined	Undetermined	Undetermined	Undetermined	Undetermined
360	hsa-miR-147-4373131	Undetermined	Undetermined	Undetermined	Undetermined	Undetermined
361	hsa-miR-208-4373091	Undetermined	Undetermined	Undetermined	Undetermined	Undetermined
362	hsa-miR-211-4373088	32.0054	Undetermined	Undetermined	33.0708	31.9706
363	hsa-miR-212-4373087	33.003	32.9976	31.9824	31.984	Undetermined
364	hsa-miR-219-1-3p-4395206	Undetermined	Undetermined	33.98	Undetermined	Undetermined
365	hsa-miR-219-2-3p-4395501	Undetermined	Undetermined	Undetermined	Undetermined	Undetermined
366	hsa-miR-220-4373078	Undetermined	Undetermined	33.9507	Undetermined	Undetermined
367	hsa-miR-220b-4395317	Undetermined	Undetermined	Undetermined	Undetermined	Undetermined
368	hsa-miR-220c-4395322	Undetermined	Undetermined	Undetermined	Undetermined	Undetermined
369	hsa-miR-298-4395301	Undetermined	Undetermined	Undetermined	Undetermined	Undetermined
370	hsa-miR-325-4373051	Undetermined	Undetermined	Undetermined	Undetermined	Undetermined
371	hsa-miR-346-4373038	Undetermined	Undetermined	Undetermined	Undetermined	Undetermined
372	hsa-miR-376c-4395233	31.9869	31.9981	33.0057	31.9868	31.9973
373	hsa-miR-384-4373017	Undetermined	Undetermined	Undetermined	Undetermined	Undetermined
374	hsa-miR-412-4373199	Undetermined	Undetermined	Undetermined	Undetermined	Undetermined
375	hsa-miR-448-4373206	Undetermined	Undetermined	Undetermined	Undetermined	Undetermined
376	hsa-miR-492-4373217	Undetermined	Undetermined	Undetermined	Undetermined	Undetermined
377	hsa-miR-506-4373231	Undetermined	Undetermined	Undetermined	Undetermined	Undetermined
378	hsa-miR-509-3-5p-4395266	Undetermined	Undetermined	Undetermined	Undetermined	Undetermined
379	hsa-miR-511-4373236	34.9741	32.9613	33.9681	32.9619	32.9554
380	hsa-miR-517b-4373244	Undetermined	Undetermined	Undetermined	Undetermined	Undetermined
381	hsa-miR-519c-3p-4373251	Undetermined	Undetermined	Undetermined	Undetermined	Undetermined
382	hsa-miR-520b-4373252	Undetermined	Undetermined	36.0159	Undetermined	Undetermined
383	hsa-miR-520e-4373255	Undetermined	Undetermined	Undetermined	Undetermined	Undetermined
384	hsa-miR-520f-4373256	Undetermined	Undetermined	Undetermined	Undetermined	Undetermined
